# Supplementary material for: Benzene-1,3,5-tricarboxylic acid–1,2-bis­(1,2,4-triazol-4-yl)ethane–water (4/1/2)
Source: Acta Crystallogr Sect E Struct Rep Online. 2008 Jun 7;64(Pt 7):o1199. doi: 10.1107/S1600536808015808 (PMC2961855; doi:10.1107/S1600536808015808)
Supplement: Supplementary file 1 [file e-64-o1199-sup1.cif]

##############################################################################
###                                                                        ###
###        Electronic paper (Acta Crystallographica Section E)             ###
###                                                                        ###
##############################################################################
#                                                                            #
# This CIF contains the data in a paper accepted for publication in Acta     #
# Crystallographica Section E. It conforms to the requirements of Notes      #
# for Authors for Section E, and has been peer reviewed under the auspices   #
# of the IUCr Commission on Journals.                                        #
#                                                                            #
# Full details of the Crystallographic Information File format               #
# are given in the paper "The Crystallographic Information File (CIF):       #
# a New Standard Archive File for Crystallography" by S. R. Hall, F. H.      #
# Allen and I. D. Brown [Acta Cryst. (1991), A47, 655-685].                  #
#                                                                            #
# The current version of the core CIF dictionary is obtainable from          #
# ftp://ftp.iucr.org/pub/cif_core.dic. The current version number is 2.4.    #
#                                                                            #
# Software is freely available for graphical display of the structure(s) in  #
# this CIF.  For information consult the CIF home page http://www.iucr.org/  #
# cif/home.html                                                              #
#                                                                            #
# This file may be used for bona fide research purposes within the           #
# scientific community so long as proper attribution is given to the journal # 
# article from which it was obtained.                                        #
#                                                                            #
##############################################################################
                                             
data_I
_audit_creation_method     SHELXL97
_chemical_name_systematic
;
benzene-1,3,5-tricarboxylic acid--1,2-bis(1,2,4-triazol-4-yl)ethane--water
(4/1/2)
;
_chemical_name_common     ?
_chemical_formula_moiety     '4C9 H6 O6 , C6 H8 N6 , 2H2 O'
_chemical_formula_sum     'C21 H18 N3 O13'
_chemical_formula_iupac     '4C9 H6 O6 , C6 H8 N6 , 2H2 O'
_chemical_formula_weight     1040.76
_chemical_melting_point     ?
_symmetry_cell_setting     triclinic
_symmetry_space_group_name_H-M     'P -1'
_symmetry_space_group_name_Hall     '-P 1'
loop_
    _symmetry_equiv_pos_as_xyz
    'x, y, z'
    '-x, -y, -z'
_cell_length_a     9.79890(10)
_cell_length_b     10.7511(2)
_cell_length_c     12.6578(2)
_cell_angle_alpha     108.8010(10)
_cell_angle_beta     98.7370(10)
_cell_angle_gamma     113.3400(10)
_cell_volume     1097.44(3)
_cell_formula_units_Z     1
_cell_measurement_reflns_used     5028
_cell_measurement_theta_min     2.23
_cell_measurement_theta_max     31.5
_cell_measurement_temperature     203(2)
_exptl_crystal_description     needle
_exptl_crystal_colour     colourless
_exptl_crystal_size_max     0.37
_exptl_crystal_size_mid     0.05
_exptl_crystal_size_min     0.02
_exptl_crystal_density_diffrn     1.575
_exptl_crystal_density_meas     ?
_exptl_crystal_density_method     'not measured'
_exptl_crystal_F_000     538
_exptl_absorpt_coefficient_mu     0.134
_exptl_absorpt_correction_type     multi-scan
_exptl_absorpt_process_details     '(SADABS; Sheldrick, 1996)'
_exptl_absorpt_correction_T_min     0.9522
_exptl_absorpt_correction_T_max     0.9973
_exptl_special_details
;
IR (KBr) 3512<i>m</i> (\nCOO-H), 3427<i>m</i> (\nCOO-H), 3122<i>m</i>,
1886<i>m</i>, 1704 s, (\n<i>~asym~</i>CO~2~), 1539<i>m</i>
(\n<i>~asym~</i>CO~2~),1452 s (\n<i>~sym~</i>CO~2~), 1356w
(\n<i>~sym~</i>CO~2~), 1320w (\dOH...O),1285<i>m</i>, 1225<i>m</i>,
1190<i>m</i>, 1071<i>m</i>, 1020<i>m</i>, 986<i>m</i>, 936<i>m</i> (\gOH...O),
905<i>m</i>, 870w, 844w, 814w, 745 s, 683 s, 666 s, 936<i>m</i>, 605w, 570w,
510<i>m</i>, 448<i>m</i> cm^-1^.
Thermogravimetric analysis (simultaneous thermoanalysis apparatus STA 409 C
from Netzsch under nitrogen with a heating rate of 10 K min^-1^ in the range
of 323 to 920 K): A sample of the compound shows the first weight loss in the
temperature range 450--490 K which corresponds to the removal of the water
molecule (obs. 3.67, calcd. 3.45%). From 550 to 610 K a less well resolved
weight loss of about 17% occurs which is assigned to the half btre molecule
(calcd. 15.8%). A third weight loss in the range 610--650 K of around 40% is
assigned to the removal of one H\~3\~btc molecule (calcd. 40.3%). A weight
loss continues to 920 K where 18.6% of the original mass is retained.
;
_diffrn_ambient_temperature     203(2)
_diffrn_radiation_type     MoK\a
_diffrn_radiation_wavelength     0.71073
_diffrn_radiation_source     'fine-focus sealed tube'
_diffrn_radiation_monochromator     graphite
_diffrn_measurement_device_type     'Bruker APEXII CCD area-detector'
_diffrn_measurement_method     \w
_diffrn_detector_area_resol_mean     ?
_diffrn_reflns_number     20984
_diffrn_reflns_av_R_equivalents     0.0360
_diffrn_reflns_av_sigmaI/netI     0.0361
_diffrn_reflns_theta_min     1.79
_diffrn_reflns_theta_max     27.10
_diffrn_reflns_theta_full     27.10
_diffrn_measured_fraction_theta_max     0.997
_diffrn_measured_fraction_theta_full     0.997
_diffrn_reflns_limit_h_min     -12
_diffrn_reflns_limit_h_max     12
_diffrn_reflns_limit_k_min     -13
_diffrn_reflns_limit_k_max     13
_diffrn_reflns_limit_l_min     -16
_diffrn_reflns_limit_l_max     16
_diffrn_standards_number     ?
_diffrn_standards_interval_count     ?
_diffrn_standards_interval_time     ?
_diffrn_standards_decay_%     ?
_refine_special_details
;
Refinement of <i>F</i>\^2\^ against ALL reflections. The weighted
<i>R</i>-factor <i>wR</i> and goodness of fit <i>S</i> are based on
<i>F</i>\^2\^, conventional <i>R</i>-factors <i>R</i> are based on <i>F</i>,
with <i>F</i> set to zero for negative <i>F</i>\^2\^. The threshold expression
of <i>F</i>\^2\^ > \s(<i>F</i>\^2\^) is used only for calculating
<i>R</i>-factors(gt) <i>etc</i>. and is not relevant to the choice of
reflections for refinement. <i>R</i>-factors based on <i>F</i>\^2\^ are
statistically about twice as large as those based on <i>F</i>, and <i>R</i>-
factors based on ALL data will be even larger.
;
_reflns_number_total     4824
_reflns_number_gt     3452
_reflns_threshold_expression     I>2\s(I)
_refine_ls_structure_factor_coef     Fsqd
_refine_ls_matrix_type     full
_refine_ls_R_factor_all     0.0670
_refine_ls_R_factor_gt     0.0412
_refine_ls_wR_factor_gt     0.0950
_refine_ls_wR_factor_ref     0.1046
_refine_ls_goodness_of_fit_ref     1.019
_refine_ls_restrained_S_all     1.019
_refine_ls_number_reflns     4824
_refine_ls_number_parameters     359
_refine_ls_number_restraints     0
_refine_ls_hydrogen_treatment     mixed
_refine_ls_weighting_scheme     calc
_refine_ls_weighting_details
       'calc w = 1/[\s^2^(Fo^2^)+(0.0562P)^2^+0.0985P] where P=(Fo^2^+2Fc^2^)/3'
_atom_sites_solution_hydrogens     geom
_atom_sites_solution_primary     direct
_atom_sites_solution_secondary     difmap
_refine_ls_shift/su_max     0.000
_refine_ls_shift/su_mean     0.000
_refine_diff_density_max     0.246
_refine_diff_density_min     -0.244
_refine_ls_extinction_method     none
_refine_ls_extinction_coef     ?
loop_
    _atom_type_symbol
    _atom_type_description
    _atom_type_scat_dispersion_real
    _atom_type_scat_dispersion_imag
    _atom_type_scat_source
    'C' 'C' 0.0033 0.0016
                         'International Tables Vol C Tables 4.2.6.8 and 6.1.1.4'
    'H' 'H' 0.0000 0.0000
                         'International Tables Vol C Tables 4.2.6.8 and 6.1.1.4'
    'N' 'N' 0.0061 0.0033
                         'International Tables Vol C Tables 4.2.6.8 and 6.1.1.4'
    'O' 'O' 0.0106 0.0060
                         'International Tables Vol C Tables 4.2.6.8 and 6.1.1.4'
_computing_data_collection     'APEX2 (Bruker, 2006)'
_computing_cell_refinement     'SAINT (Bruker, 2006)'
_computing_data_reduction     'SAINT (Bruker, 2006)'
_computing_structure_solution     'SHELXS97 (Sheldrick, 2008)'
_computing_structure_refinement     'SHELXL97 (Sheldrick, 2008)'
_computing_molecular_graphics     'DIAMOND (Crystal Impact, 2006)'
_computing_publication_material     'publCIF (Westrip, 2008)'
loop_
    _atom_site_type_symbol
    _atom_site_label
    _atom_site_fract_x
    _atom_site_fract_y
    _atom_site_fract_z
    _atom_site_U_iso_or_equiv
    _atom_site_adp_type
    _atom_site_calc_flag
    _atom_site_refinement_flags
    _atom_site_occupancy
    _atom_site_disorder_assembly
    _atom_site_disorder_group
    O O1 1.35077(13) 0.71622(12) 0.20868(9) 0.0281(3) Uani d . 1 . .
    O O2 1.12433(15) 0.50380(13) 0.11195(10) 0.0342(3) Uani d . 1 . .
    H H2 1.169(2) 0.490(2) 0.0526(19) 0.051 Uiso d . 1 . .
    O O3 0.72628(14) 0.32810(13) 0.28747(10) 0.0357(3) Uani d . 1 . .
    O O4 0.75183(14) 0.47603(13) 0.46864(10) 0.0295(3) Uani d . 1 . .
    H H4 0.658(3) 0.402(2) 0.4509(17) 0.044 Uiso d . 1 . .
    O O5 1.23563(17) 0.97506(14) 0.69889(11) 0.0479(4) Uani d . 1 . .
    O O6 1.41605(14) 1.03213(13) 0.61107(11) 0.0335(3) Uani d . 1 . .
    H H6 1.473(3) 1.117(2) 0.6791(19) 0.050 Uiso d . 1 . .
    C C1 1.15857(19) 0.65177(17) 0.30595(13) 0.0226(3) Uani d . 1 . .
    C C2 1.01588(19) 0.54260(17) 0.29865(13) 0.0241(4) Uani d . 1 . .
    H H2A 0.9603 0.4520 0.2306 0.031(5) Uiso calc R 1 . .
    C C3 0.95434(19) 0.56593(17) 0.39110(13) 0.0224(3) Uani d . 1 . .
    C C4 1.03774(18) 0.69911(17) 0.49313(13) 0.0230(3) Uani d . 1 . .
    H H4A 0.9963 0.7159 0.5555 0.028 Uiso calc R 1 . .
    C C5 1.18299(19) 0.80705(17) 0.50200(13) 0.0228(3) Uani d . 1 . .
    C C6 1.24244(19) 0.78375(17) 0.40836(13) 0.0230(3) Uani d . 1 . .
    H H6A 1.3397 0.8576 0.4144 0.028 Uiso calc R 1 . .
    C C7 1.22269(19) 0.62928(17) 0.20573(13) 0.0235(3) Uani d . 1 . .
    C C8 0.79976(19) 0.44429(17) 0.37606(14) 0.0237(3) Uani d . 1 . .
    C C9 1.2777(2) 0.94488(18) 0.61364(14) 0.0260(4) Uani d . 1 . .
    O O7 0.23309(14) 0.11931(13) 0.42638(10) 0.0327(3) Uani d . 1 . .
    H H7 0.230(2) 0.064(2) 0.349(2) 0.049 Uiso d . 1 . .
    O O8 0.47138(14) 0.26410(13) 0.43007(10) 0.0369(3) Uani d . 1 . .
    O O9 0.82100(16) 0.72343(14) 0.77430(11) 0.0405(3) Uani d . 1 . .
    H H9 0.916(3) 0.808(3) 0.814(2) 0.061 Uiso d . 1 . .
    O O10 0.75891(16) 0.79239(14) 0.93837(11) 0.0487(4) Uani d . 1 . .
    O O11 0.23548(16) 0.46243(14) 0.93776(11) 0.0443(4) Uani d . 1 . .
    O O12 0.10133(15) 0.22723(13) 0.79990(11) 0.0360(3) Uani d . 1 . .
    H H12 0.029(3) 0.214(2) 0.8372(19) 0.054 Uiso d . 1 . .
    C C11 0.40237(18) 0.33372(17) 0.60392(13) 0.0226(3) Uani d . 1 . .
    C C12 0.54215(19) 0.46733(17) 0.66014(14) 0.0248(4) Uani d . 1 . .
    H H12A 0.6137 0.4932 0.6193 0.030 Uiso calc R 1 . .
    C C13 0.57695(19) 0.56305(17) 0.77641(14) 0.0252(4) Uani d . 1 . .
    C C14 0.47026(19) 0.52582(17) 0.83609(14) 0.0259(4) Uani d . 1 . .
    H H14A 0.4929 0.5908 0.9144 0.031 Uiso calc R 1 . .
    C C15 0.33011(19) 0.39277(17) 0.78027(14) 0.0242(4) Uani d . 1 . .
    C C16 0.29563(19) 0.29562(17) 0.66414(13) 0.0226(3) Uani d . 1 . .
    H H16A 0.2012 0.2052 0.6267 0.027 Uiso calc R 1 . .
    C C17 0.37241(19) 0.23634(17) 0.47946(14) 0.0255(4) Uani d . 1 . .
    C C18 0.7287(2) 0.70561(18) 0.83851(15) 0.0295(4) Uani d . 1 . .
    C C19 0.2168(2) 0.36255(19) 0.84716(14) 0.0276(4) Uani d . 1 . .
    O O13 1.09496(16) 0.94370(15) 0.86765(12) 0.0442(4) Uani d . 1 . .
    H H13A 1.134(3) 1.031(3) 0.932(2) 0.066 Uiso d . 1 . .
    H H13B 1.129(3) 0.959(3) 0.813(2) 0.066 Uiso d . 1 . .
    C C21 0.2033(2) -0.17823(19) 0.03864(14) 0.0307(4) Uani d . 1 . .
    H H21A 0.1519 -0.2613 -0.0349 0.037 Uiso calc R 1 . .
    C C22 0.3793(2) 0.02501(18) 0.18472(14) 0.0277(4) Uani d . 1 . .
    H H22A 0.4747 0.1115 0.2332 0.033 Uiso calc R 1 . .
    C C23 0.4714(2) -0.0680(2) 0.01332(16) 0.0338(4) Uani d . 1 . .
    H H23A 0.4241 -0.1585 -0.0605 0.041 Uiso calc R 1 . .
    H H23B 0.5608 -0.0657 0.0623 0.041 Uiso calc R 1 . .
    N N1 0.25099(16) -0.01876(15) 0.21283(12) 0.0281(3) Uani d . 1 . .
    N N2 0.13810(16) -0.14927(15) 0.11899(12) 0.0293(3) Uani d . 1 . .
    N N3 0.35506(16) -0.07258(15) 0.07521(11) 0.0272(3) Uani d . 1 . .
loop_
    _atom_site_aniso_label
    _atom_site_aniso_U_11
    _atom_site_aniso_U_22
    _atom_site_aniso_U_33
    _atom_site_aniso_U_12
    _atom_site_aniso_U_13
    _atom_site_aniso_U_23
    O1 0.0239(6) 0.0268(6) 0.0238(6) 0.0049(5) 0.0126(5) 0.0063(5)
    O2 0.0292(7) 0.0311(7) 0.0215(6) 0.0013(6) 0.0140(5) 0.0010(5)
    O3 0.0264(7) 0.0300(7) 0.0276(7) -0.0011(6) 0.0100(5) 0.0032(6)
    O4 0.0195(6) 0.0265(6) 0.0300(6) 0.0014(5) 0.0130(5) 0.0073(5)
    O5 0.0467(9) 0.0343(7) 0.0338(7) 0.0005(6) 0.0268(7) -0.0017(6)
    O6 0.0236(7) 0.0270(6) 0.0248(6) -0.0018(5) 0.0099(5) -0.0015(5)
    C1 0.0207(8) 0.0239(8) 0.0197(8) 0.0080(7) 0.0084(7) 0.0075(7)
    C2 0.0208(9) 0.0237(8) 0.0187(8) 0.0054(7) 0.0065(7) 0.0049(7)
    C3 0.0187(8) 0.0223(8) 0.0225(8) 0.0070(7) 0.0074(7) 0.0081(7)
    C4 0.0209(8) 0.0235(8) 0.0221(8) 0.0079(7) 0.0111(7) 0.0082(7)
    C5 0.0207(9) 0.0219(8) 0.0228(8) 0.0079(7) 0.0091(7) 0.0078(7)
    C6 0.0178(8) 0.0226(8) 0.0229(8) 0.0050(7) 0.0093(7) 0.0076(7)
    C7 0.0211(9) 0.0219(8) 0.0209(8) 0.0058(7) 0.0084(7) 0.0065(7)
    C8 0.0191(8) 0.0245(8) 0.0240(8) 0.0069(7) 0.0083(7) 0.0100(7)
    C9 0.0248(9) 0.0218(8) 0.0250(8) 0.0062(7) 0.0131(7) 0.0065(7)
    O7 0.0237(7) 0.0300(6) 0.0214(6) -0.0013(5) 0.0110(5) 0.0004(5)
    O8 0.0273(7) 0.0332(7) 0.0261(6) -0.0017(6) 0.0167(6) 0.0013(5)
    O9 0.0282(7) 0.0291(7) 0.0359(7) -0.0047(6) 0.0161(6) 0.0014(6)
    O10 0.0416(8) 0.0347(7) 0.0305(7) -0.0044(6) 0.0152(6) -0.0049(6)
    O11 0.0399(8) 0.0402(8) 0.0307(7) 0.0046(6) 0.0237(6) 0.0018(6)
    O12 0.0269(7) 0.0324(7) 0.0349(7) 0.0026(6) 0.0202(6) 0.0079(6)
    C11 0.0199(9) 0.0220(8) 0.0225(8) 0.0073(7) 0.0090(7) 0.0081(7)
    C12 0.0223(9) 0.0240(8) 0.0255(8) 0.0077(7) 0.0123(7) 0.0095(7)
    C13 0.0234(9) 0.0218(8) 0.0242(8) 0.0072(7) 0.0094(7) 0.0063(7)
    C14 0.0243(9) 0.0239(8) 0.0220(8) 0.0075(7) 0.0101(7) 0.0051(7)
    C15 0.0223(9) 0.0251(8) 0.0245(8) 0.0096(7) 0.0109(7) 0.0101(7)
    C16 0.0197(8) 0.0208(8) 0.0223(8) 0.0060(7) 0.0083(7) 0.0072(7)
    C17 0.0219(9) 0.0237(8) 0.0240(8) 0.0051(7) 0.0104(7) 0.0082(7)
    C18 0.0273(10) 0.0236(9) 0.0274(9) 0.0054(8) 0.0115(8) 0.0060(7)
    C19 0.0242(9) 0.0311(9) 0.0227(8) 0.0092(8) 0.0109(7) 0.0094(7)
    O13 0.0374(8) 0.0341(7) 0.0289(7) -0.0054(6) 0.0157(6) 0.0019(6)
    C21 0.0262(9) 0.0272(9) 0.0209(8) 0.0011(7) 0.0097(7) 0.0032(7)
    C22 0.0236(9) 0.0258(8) 0.0229(8) 0.0040(7) 0.0103(7) 0.0062(7)
    C23 0.0336(10) 0.0365(10) 0.0329(9) 0.0138(8) 0.0233(8) 0.0144(8)
    N1 0.0233(8) 0.0249(7) 0.0228(7) 0.0023(6) 0.0103(6) 0.0049(6)
    N2 0.0223(8) 0.0280(7) 0.0234(7) 0.0022(6) 0.0105(6) 0.0053(6)
    N3 0.0239(8) 0.0268(7) 0.0235(7) 0.0055(6) 0.0132(6) 0.0079(6)
_geom_special_details
;
All e.s.d.'s (except the e.s.d. in the dihedral angle between two l.s. planes)
are estimated using the full covariance matrix. The cell e.s.d.'s are taken
into account individually in the estimation of e.s.d.'s in distances, angles
and torsion angles; correlations between e.s.d.'s in cell parameters are only
used when they are defined by crystal symmetry. An approximate (isotropic)
treatment of cell e.s.d.'s is used for estimating e.s.d.'s involving l.s.
planes.
;
loop_
    _geom_bond_atom_site_label_1
    _geom_bond_atom_site_label_2
    _geom_bond_site_symmetry_2
    _geom_bond_distance
    _geom_bond_publ_flag
    O1 C7 . 1.2182(19) ?
    O2 C7 . 1.3221(19) ?
    O2 H2 . 0.92(2) ?
    O3 C8 . 1.2147(19) ?
    O4 C8 . 1.3217(19) ?
    O4 H4 . 0.88(2) ?
    O5 C9 . 1.2065(19) ?
    O6 C9 . 1.3204(19) ?
    O6 H6 . 0.91(2) ?
    C1 C2 . 1.390(2) ?
    C1 C6 . 1.391(2) ?
    C1 C7 . 1.492(2) ?
    C2 C3 . 1.393(2) ?
    C2 H2A . 0.9400 ?
    C3 C4 . 1.395(2) ?
    C3 C8 . 1.491(2) ?
    C4 C5 . 1.394(2) ?
    C4 H4A . 0.9400 ?
    C5 C6 . 1.393(2) ?
    C5 C9 . 1.489(2) ?
    C6 H6A . 0.9400 ?
    O7 C17 . 1.3090(19) ?
    O7 H7 . 0.96(2) ?
    O8 C17 . 1.2230(18) ?
    O9 C18 . 1.304(2) ?
    O9 H9 . 0.91(3) ?
    O10 C18 . 1.210(2) ?
    O11 C19 . 1.2201(19) ?
    O12 C19 . 1.298(2) ?
    O12 H12 . 0.90(2) ?
    C11 C12 . 1.390(2) ?
    C11 C16 . 1.395(2) ?
    C11 C17 . 1.489(2) ?
    C12 C13 . 1.391(2) ?
    C12 H12A . 0.9400 ?
    C13 C14 . 1.388(2) ?
    C13 C18 . 1.497(2) ?
    C14 C15 . 1.389(2) ?
    C14 H14A . 0.9400 ?
    C15 C16 . 1.395(2) ?
    C15 C19 . 1.494(2) ?
    C16 H16A . 0.9400 ?
    O13 H13A . 0.91(2) ?
    O13 H13B . 0.85(3) ?
    C21 N2 . 1.300(2) ?
    C21 N3 . 1.353(2) ?
    C21 H21A . 0.9400 ?
    C22 N1 . 1.306(2) ?
    C22 N3 . 1.358(2) ?
    C22 H22A . 0.9400 ?
    C23 N3 . 1.472(2) ?
    C23 C23 2_655 1.513(3) ?
    C23 H23A . 0.9800 ?
    C23 H23B . 0.9800 ?
    N1 N2 . 1.3784(18) ?
loop_
    _geom_angle_atom_site_label_1
    _geom_angle_atom_site_label_2
    _geom_angle_atom_site_label_3
    _geom_angle_site_symmetry_1
    _geom_angle_site_symmetry_3
    _geom_angle
    _geom_angle_publ_flag
    C7 O2 H2 . . 110.6(13) ?
    C8 O4 H4 . . 107.2(13) ?
    C9 O6 H6 . . 112.6(13) ?
    C2 C1 C6 . . 119.32(14) ?
    C2 C1 C7 . . 120.95(14) ?
    C6 C1 C7 . . 119.73(14) ?
    C1 C2 C3 . . 120.72(14) ?
    C1 C2 H2A . . 119.6 ?
    C3 C2 H2A . . 119.6 ?
    C2 C3 C4 . . 119.85(14) ?
    C2 C3 C8 . . 117.56(14) ?
    C4 C3 C8 . . 122.59(14) ?
    C5 C4 C3 . . 119.53(14) ?
    C5 C4 H4A . . 120.2 ?
    C3 C4 H4A . . 120.2 ?
    C6 C5 C4 . . 120.21(14) ?
    C6 C5 C9 . . 119.87(14) ?
    C4 C5 C9 . . 119.88(13) ?
    C1 C6 C5 . . 120.34(14) ?
    C1 C6 H6A . . 119.8 ?
    C5 C6 H6A . . 119.8 ?
    O1 C7 O2 . . 123.19(14) ?
    O1 C7 C1 . . 124.36(15) ?
    O2 C7 C1 . . 112.45(13) ?
    O3 C8 O4 . . 123.84(15) ?
    O3 C8 C3 . . 123.02(14) ?
    O4 C8 C3 . . 113.14(14) ?
    O5 C9 O6 . . 122.58(16) ?
    O5 C9 C5 . . 124.55(15) ?
    O6 C9 C5 . . 112.86(13) ?
    C17 O7 H7 . . 107.8(13) ?
    C18 O9 H9 . . 112.4(14) ?
    C19 O12 H12 . . 113.6(14) ?
    C12 C11 C16 . . 119.86(14) ?
    C12 C11 C17 . . 117.73(14) ?
    C16 C11 C17 . . 122.41(14) ?
    C11 C12 C13 . . 120.45(14) ?
    C11 C12 H12A . . 119.8 ?
    C13 C12 H12A . . 119.8 ?
    C14 C13 C12 . . 119.73(15) ?
    C14 C13 C18 . . 119.44(14) ?
    C12 C13 C18 . . 120.83(14) ?
    C13 C14 C15 . . 120.10(15) ?
    C13 C14 H14A . . 120.0 ?
    C15 C14 H14A . . 120.0 ?
    C14 C15 C16 . . 120.34(14) ?
    C14 C15 C19 . . 117.53(14) ?
    C16 C15 C19 . . 122.06(15) ?
    C15 C16 C11 . . 119.51(15) ?
    C15 C16 H16A . . 120.2 ?
    C11 C16 H16A . . 120.2 ?
    O8 C17 O7 . . 122.24(14) ?
    O8 C17 C11 . . 122.17(15) ?
    O7 C17 C11 . . 115.59(13) ?
    O10 C18 O9 . . 125.16(16) ?
    O10 C18 C13 . . 121.74(15) ?
    O9 C18 C13 . . 113.10(14) ?
    O11 C19 O12 . . 125.08(15) ?
    O11 C19 C15 . . 120.02(15) ?
    O12 C19 C15 . . 114.90(14) ?
    H13A O13 H13B . . 110(2) ?
    N2 C21 N3 . . 110.82(14) ?
    N2 C21 H21A . . 124.6 ?
    N3 C21 H21A . . 124.6 ?
    N1 C22 N3 . . 110.10(15) ?
    N1 C22 H22A . . 124.9 ?
    N3 C22 H22A . . 124.9 ?
    N3 C23 C23 . 2_655 111.15(18) ?
    N3 C23 H23A . . 109.4 ?
    C23 C23 H23A 2_655 . 109.4 ?
    N3 C23 H23B . . 109.4 ?
    C23 C23 H23B 2_655 . 109.4 ?
    H23A C23 H23B . . 108.0 ?
    C22 N1 N2 . . 107.37(13) ?
    C21 N2 N1 . . 106.94(13) ?
    C21 N3 C22 . . 104.77(13) ?
    C21 N3 C23 . . 127.89(14) ?
    C22 N3 C23 . . 127.25(14) ?
loop_
    _geom_hbond_atom_site_label_D
    _geom_hbond_atom_site_label_H
    _geom_hbond_atom_site_label_A
    _geom_hbond_site_symmetry_A
    _geom_hbond_distance_DH
    _geom_hbond_distance_HA
    _geom_hbond_distance_DA
    _geom_hbond_angle_DHA
    O2 H2 O11 1_654 0.92(2) 1.67(2) 2.594(2) 175(2)
    O4 H4 O8 . 0.88(2) 1.75(2) 2.626(2) 174(2)
    O6 H6 O1 2_876 0.91(2) 1.84(2) 2.699(2) 157(2)
    O7 H7 N1 . 0.96(2) 1.75(2) 2.703(2) 172(2)
    O9 H9 O13 . 0.91(3) 1.63(3) 2.531(2) 170(2)
    O12 H12 N2 2_556 0.90(2) 1.76(2) 2.644(2) 167(2)
    O13 H13A O10 2_777 0.91(2) 1.81(3) 2.711(2) 171(2)
    O13 H13B O5 . 0.85(3) 1.92(3) 2.751(2) 167(2)
data_global
_journal_date_recd_electronic     2008-03-01
_journal_date_accepted     2008-05-26
_journal_name_full     'Acta Crystallographica, Section E'
_journal_year     2008
_journal_volume     64
_journal_issue      7
_journal_page_first     o1199
_journal_page_last     o1199
_journal_paper_category     QO
_journal_coeditor_code     KJ2089
_publ_contact_author_name     'Professor Dr Christoph Janiak'
_publ_contact_author_address
;
Institut fur Anorganische und Analytische Chemie
Universitat Freiburg
Albertstrasse 21
D-79104 Freiburg
Germany
;
_publ_contact_author_email     janiak@uni-freiburg.de
_publ_contact_author_fax     '+49 761 203 6147'
_publ_contact_author_phone     '+49 761 203 6127'
_publ_section_title
;
Benzene-1,3,5-tricarboxylic acid--1,2-bis(1,2,4-triazol-4-yl)ethane--water
(4/1/2)
;
loop_
    _publ_author_name
    _publ_author_address
    'Habib, Hesham A.'
;
Institut f\"ur Anorganische und Analytische Chemie
Universit\"at Freiburg
Albertstrasse 21
D-79104 Freiburg
Germany
;
    'Janiak, Christoph'
;
Institut f\"ur Anorganische und Analytische Chemie
Universit\"at Freiburg
Albertstrasse 21
D-79104 Freiburg
Germany
;
