# Supplementary material for: Benzene-1,3,5-tricarboxylic acid–1,2-bis­(1,2,4-triazol-4-yl)ethane–water (4/1/2)
Source: Acta Crystallogr Sect E Struct Rep Online. 2008 Jun 7;64(Pt 7):o1199. doi: 10.1107/S1600536808015808 (PMC2961855; doi:10.1107/S1600536808015808)
Supplement: Supplementary file 2 [file e-64-o1199-Isup2.hkl]

# 
# h,k,l, Fc-squared, Fo-squared, sigma(Fo-squared) and status flag 
# 
data_I
_shelx_title ' m151 in P-1' 
_shelx_refln_list_code          4 
_shelx_F_calc_maximum      337.45 
_exptl_crystal_F_000       538.00 
_reflns_d_resolution_high  0.7801 
 
loop_ 
 _symmetry_equiv_pos_as_xyz 
 'x, y, z' 
 '-x, -y, -z' 
 
_cell_length_a     9.7989 
_cell_length_b    10.7511 
_cell_length_c    12.6578 
_cell_angle_alpha 108.801 
_cell_angle_beta   98.737 
_cell_angle_gamma 113.340 
 
_shelx_F_squared_multiplier     1.000 
 
loop_ 
 _refln_index_h 
 _refln_index_k 
 _refln_index_l 
 _refln_F_squared_calc 
 _refln_F_squared_meas 
 _refln_F_squared_sigma 
 _refln_observed_status 
   1   0   0      268.68      243.54      2.68 o 
   2   0   0     9486.09     9468.43     80.30 o 
   3   0   0     1386.57     1362.43     14.76 o 
   4   0   0     1569.56     1576.20     19.38 o 
   5   0   0      327.91      358.40      8.44 o 
   6   0   0      640.33      584.11     11.96 o 
   7   0   0       96.53       85.83      5.84 o 
   8   0   0      300.54      298.56     10.08 o 
   9   0   0       32.95       32.89      6.59 o 
  10   0   0       58.86       56.30     11.08 o 
 -11   1   0       70.64       68.81     12.73 o 
 -10   1   0        0.58        2.91      6.62 o 
  -9   1   0      155.31      150.30      9.53 o 
  -8   1   0       25.73       28.43      6.03 o 
  -7   1   0      215.72      238.06      8.17 o 
  -6   1   0      323.07      363.64      9.20 o 
  -5   1   0      139.14      136.94      6.24 o 
  -4   1   0      826.16      804.95      9.38 o 
  -3   1   0      181.69      162.55      3.00 o 
  -2   1   0     1667.49     1659.39     15.04 o 
  -1   1   0      276.40      247.34      2.62 o 
   0   1   0      695.69      666.04      6.78 o 
   1   1   0      461.83      413.43      4.76 o 
   2   1   0       29.94       27.76      1.86 o 
   3   1   0       33.74       37.15      2.88 o 
   4   1   0      140.15      154.05      6.32 o 
   5   1   0      257.57      267.59      7.34 o 
   6   1   0       64.45       66.32      5.18 o 
   7   1   0        4.93       11.08      4.35 o 
   8   1   0       68.83       69.98      6.17 o 
   9   1   0       12.19        7.13      9.22 o 
  10   1   0        7.06        9.33      9.00 o 
 -11   2   0       21.53       18.11     10.32 o 
 -10   2   0       15.38       14.40      7.52 o 
  -9   2   0      263.65      247.96     11.58 o 
  -8   2   0       55.48       55.94      6.86 o 
  -7   2   0        0.04       -0.15      2.89 o 
  -6   2   0      366.59      401.26      7.98 o 
  -5   2   0      336.73      315.56      5.70 o 
  -4   2   0      137.70      144.36      5.16 o 
  -3   2   0      355.43      338.97      4.46 o 
  -2   2   0      987.47      977.66      8.18 o 
  -1   2   0     1788.36     1618.46     12.13 o 
   0   2   0      838.75      779.81      7.84 o 
   1   2   0        6.79       12.98      1.59 o 
   2   2   0      229.32      236.79      5.02 o 
   3   2   0       84.25      102.43      4.97 o 
   4   2   0      155.93      162.62      5.13 o 
   5   2   0       24.89       30.68      3.34 o 
   6   2   0      468.94      439.51     11.21 o 
   7   2   0       48.61       47.82      6.76 o 
   8   2   0       40.17       44.18      7.02 o 
   9   2   0        6.66        4.06      8.12 o 
 -11   3   0      100.47       85.93     13.50 o 
 -10   3   0      343.87      328.85     15.88 o 
  -9   3   0      422.78      440.52     11.36 o 
  -8   3   0       18.71       22.32      4.38 o 
  -7   3   0       27.19       35.35      3.16 o 
  -6   3   0      407.25      413.26      6.16 o 
  -5   3   0       21.69       18.95      2.22 o 
  -4   3   0       41.30       31.90      1.77 o 
  -3   3   0     1998.21     2015.88     14.64 o 
  -2   3   0     1674.97     1602.71     10.78 o 
  -1   3   0     4904.62     4711.62     35.91 o 
   0   3   0      125.28      135.13      4.61 o 
   2   3   0       75.15       71.60      3.51 o 
   3   3   0     1024.93     1121.07     13.50 o 
   4   3   0       42.90       40.92      3.21 o 
   5   3   0        2.35        2.69      3.12 o 
   6   3   0      346.64      323.28     10.04 o 
   7   3   0       16.27        7.64      5.02 o 
   8   3   0      100.81      114.21     14.99 o 
   9   3   0       45.25       29.96     10.32 o 
 -12   4   0       13.38       14.80      6.90 o 
 -11   4   0      381.70      368.05     12.73 o 
 -10   4   0       21.90       30.07      7.24 o 
  -9   4   0      165.35      157.50      6.57 o 
  -8   4   0      365.91      356.67      8.77 o 
  -7   4   0      101.51      102.93      5.86 o 
  -6   4   0      233.26      233.83      4.69 o 
  -5   4   0      112.40      115.58      2.84 o 
  -4   4   0     1641.31     1577.46     12.96 o 
  -3   4   0      135.18      127.04      2.33 o 
  -2   4   0       32.95       40.10      1.54 o 
  -1   4   0      356.92      411.07      5.47 o 
   0   4   0     4544.15     4407.29     45.86 o 
   1   4   0        4.96        2.75      1.82 o 
   2   4   0        9.62       15.82      2.35 o 
   3   4   0        0.17       -1.05      2.11 o 
   4   4   0     1136.40      978.35     16.70 o 
   5   4   0        0.32       -1.44      3.29 o 
   6   4   0       78.60       84.72      7.25 o 
   7   4   0       37.09       30.64      6.23 o 
   8   4   0       24.08       29.51      7.82 o 
 -12   5   0       12.15       21.13      7.20 o 
 -11   5   0       52.09       47.32      6.77 o 
 -10   5   0       19.39       14.38      5.43 o 
  -9   5   0        0.81        7.18      3.83 o 
  -8   5   0      114.78      112.59      5.54 o 
  -7   5   0      115.43      110.87      5.43 o 
  -6   5   0      204.65      209.55      3.81 o 
  -5   5   0       61.04       63.96      2.99 o 
  -4   5   0      298.98      284.08      5.14 o 
  -3   5   0      183.25      175.76      3.06 o 
  -2   5   0       13.21       11.10      1.49 o 
  -1   5   0      112.94      114.08      3.75 o 
   0   5   0      250.70      222.76      5.64 o 
   1   5   0       16.71       21.16      2.10 o 
   2   5   0      192.25      197.90      4.65 o 
   3   5   0      230.96      223.22      7.66 o 
   4   5   0       37.22       39.17      4.71 o 
   5   5   0      464.62      433.07     10.77 o 
   6   5   0       37.21       35.26      6.08 o 
   7   5   0       81.47       90.07      9.73 o 
 -12   6   0        8.83       15.56      7.00 o 
 -11   6   0        0.01        0.14      5.03 o 
 -10   6   0       39.34       37.04      6.95 o 
  -9   6   0        0.35       -1.77      3.55 o 
  -8   6   0        9.07       11.48      5.12 o 
  -7   6   0      405.98      392.81      7.99 o 
  -6   6   0       43.12       42.96      2.66 o 
  -5   6   0       31.77       31.73      2.16 o 
  -4   6   0      195.82      194.97      3.69 o 
  -3   6   0      494.60      468.17      5.58 o 
  -2   6   0     1669.03     1665.75     18.17 o 
  -1   6   0       27.91       31.06      2.79 o 
   0   6   0       84.56       90.00      4.54 o 
   1   6   0      373.71      361.88      8.08 o 
   2   6   0       25.64       31.93      4.07 o 
   3   6   0      949.02      873.29     14.37 o 
   4   6   0        1.43       -1.74      3.71 o 
   5   6   0      166.06      156.67      7.03 o 
   6   6   0       74.29       65.77      6.94 o 
 -12   7   0       47.57       42.59      9.83 o 
 -11   7   0       34.40       30.56      5.49 o 
 -10   7   0       11.12        7.66      4.20 o 
  -9   7   0      286.90      294.79     17.88 o 
  -8   7   0        0.55       -0.74      3.21 o 
  -7   7   0       28.83       33.77      5.41 o 
  -6   7   0      232.31      239.43      5.01 o 
  -5   7   0       27.48       24.31      2.25 o 
  -4   7   0       40.15       44.44      2.71 o 
  -3   7   0      627.10      632.56      7.46 o 
  -2   7   0       76.23       68.75      3.54 o 
  -1   7   0      803.28      795.78     12.07 o 
   0   7   0       18.98       22.28      3.33 o 
   1   7   0      418.51      417.67      9.31 o 
   2   7   0      304.58      293.69      8.38 o 
   3   7   0        0.14        2.17      3.83 o 
   4   7   0        3.33        7.00      4.48 o 
   5   7   0      125.04      141.17      7.11 o 
   6   7   0        6.46       12.84      9.11 o 
 -12   8   0        5.31        3.37     22.50 o 
 -11   8   0       26.35       33.76      7.29 o 
 -10   8   0      111.47      102.76      9.54 o 
  -9   8   0      135.40      120.51      6.68 o 
  -8   8   0      310.71      322.35      9.23 o 
  -7   8   0       70.02       72.16      4.47 o 
  -6   8   0      114.95      122.46      3.81 o 
  -5   8   0        3.28        2.89      3.23 o 
  -4   8   0      189.20      200.83      4.72 o 
  -3   8   0       85.70       97.60      4.29 o 
  -2   8   0      165.07      163.55      5.27 o 
  -1   8   0        0.01       -0.99      3.66 o 
   0   8   0      101.55       98.88      4.93 o 
   1   8   0       20.86       21.20      4.07 o 
   2   8   0       15.81       23.67      4.30 o 
   3   8   0       83.30       93.24      6.00 o 
   4   8   0        2.30        3.74      4.07 o 
   5   8   0       13.59       13.52      6.95 o 
 -11   9   0        0.03       -0.88      6.80 o 
 -10   9   0        2.46        4.11      5.79 o 
  -9   9   0       47.46       43.22     11.19 o 
  -8   9   0        1.43        6.41      4.83 o 
  -7   9   0        3.51        1.85      3.79 o 
  -6   9   0        0.00       -1.18      2.35 o 
  -5   9   0       13.10       19.14      2.95 o 
  -4   9   0       36.64       37.83      4.29 o 
  -3   9   0      108.69      110.42      5.80 o 
  -2   9   0       37.22       45.41      4.65 o 
  -1   9   0        0.04        0.60      3.51 o 
   0   9   0        0.68        4.03      4.28 o 
   1   9   0       23.29       26.78      5.16 o 
   2   9   0       25.06       33.46      5.54 o 
   3   9   0       34.41       42.64      7.20 o 
 -11  10   0       10.84        6.15      7.35 o 
 -10  10   0        5.48        7.57      6.47 o 
  -9  10   0       11.85       15.63      5.58 o 
  -8  10   0       25.04       14.55      5.52 o 
  -7  10   0        7.84        6.60      4.02 o 
  -6  10   0       57.93       49.72      3.89 o 
  -5  10   0       30.58       25.33      8.84 o 
  -4  10   0        0.99       -1.37      5.10 o 
  -3  10   0      634.96      637.50     25.76 o 
  -2  10   0      284.67      290.68     10.84 o 
  -1  10   0       68.61       65.35      6.92 o 
   0  10   0       29.37       30.20     10.70 o 
   1  10   0       22.52       17.10      7.17 o 
   2  10   0        0.83       -2.59      6.95 o 
 -10  11   0        9.11       11.30      6.91 o 
  -9  11   0        0.76       -0.91      5.07 o 
  -8  11   0       24.59       30.58      5.74 o 
  -7  11   0       46.43       49.30     10.30 o 
  -6  11   0        3.92        7.02      6.26 o 
  -5  11   0        0.42       -2.10      4.21 o 
  -4  11   0      144.55      160.82      9.03 o 
  -3  11   0      143.75      137.37      8.59 o 
  -2  11   0        2.22        5.53      5.72 o 
  -1  11   0       16.85       10.86      5.79 o 
   0  11   0        6.04       12.74      9.16 o 
  -9  12   0        2.87       12.62     11.52 o 
  -8  12   0        7.28       21.07     12.51 o 
  -7  12   0        2.90        1.38      7.64 o 
  -6  12   0        2.12        0.19      6.47 o 
  -5  12   0       55.34       48.76      5.88 o 
  -4  12   0      164.61      172.12     15.43 o 
  -3  12   0       31.66       38.86      6.91 o 
  -2  12   0       12.86       23.29      7.61 o 
  -6  13   0       35.91       43.68     11.46 o 
  -5  13   0      143.68      158.51     11.06 o 
   4 -13   1       22.13       24.71      6.53 o 
   5 -13   1       39.36       33.43      9.56 o 
   6 -13   1        0.30       -3.05      6.10 o 
   7 -13   1        4.24       -3.89      7.78 o 
   1 -12   1        3.20        3.06      6.77 o 
   2 -12   1        2.09       10.43      5.76 o 
   3 -12   1        0.03        1.63      5.50 o 
   4 -12   1       49.39       46.76      6.59 o 
   5 -12   1       19.43       22.17     11.85 o 
   6 -12   1       42.70       45.00      7.27 o 
   7 -12   1        2.74       -0.77     11.08 o 
   8 -12   1       29.04       24.26      5.94 o 
   9 -12   1       44.35       46.34      7.30 o 
  -1 -11   1        0.65       -3.28     12.35 o 
   0 -11   1        0.00        0.29      5.42 o 
   1 -11   1        0.07        9.71      7.78 o 
   2 -11   1        1.50       -1.35      5.31 o 
   3 -11   1        2.88        1.94      5.21 o 
   4 -11   1        0.16       -0.04      6.15 o 
   5 -11   1       95.18      107.02      7.49 o 
   6 -11   1       16.55       17.10      8.61 o 
   7 -11   1       36.38       29.61      6.15 o 
   8 -11   1       25.32       18.25      5.67 o 
   9 -11   1        0.62        1.98      6.37 o 
  10 -11   1        9.26       15.03      7.57 o 
  -2 -10   1       15.73       21.83      5.80 o 
  -1 -10   1        9.89       20.06      5.12 o 
   0 -10   1       38.26       48.08      5.63 o 
   1 -10   1      231.83      243.65      8.22 o 
   2 -10   1       62.28       61.62      5.33 o 
   3 -10   1      185.52      186.91      7.14 o 
   4 -10   1        0.72        1.40      3.64 o 
   5 -10   1       22.91       27.76      4.15 o 
   6 -10   1       37.83       32.65      6.25 o 
   7 -10   1       91.52       89.48      9.55 o 
   8 -10   1        6.21        9.51      5.07 o 
   9 -10   1       36.43       40.17      8.12 o 
  10 -10   1        0.72        1.76      6.58 o 
  11 -10   1        8.54       18.99      8.34 o 
  -4  -9   1        1.72        7.13     10.10 o 
  -3  -9   1       92.19       93.74      6.25 o 
  -2  -9   1        0.04        1.65      3.82 o 
  -1  -9   1      120.71      137.18      5.95 o 
   0  -9   1      356.86      324.14      8.07 o 
   1  -9   1        7.06        7.20      3.18 o 
   2  -9   1       74.11       82.69      4.52 o 
   3  -9   1       44.86       57.29      6.71 o 
   4  -9   1       24.42       17.23      2.62 o 
   5  -9   1      199.86      201.44      5.17 o 
   6  -9   1       92.50       89.52      5.09 o 
   7  -9   1       10.71        9.16      3.75 o 
   8  -9   1      119.35      131.31      9.84 o 
   9  -9   1       16.32       21.38      5.20 o 
  10  -9   1        0.95       -2.29      4.58 o 
  11  -9   1       37.45       36.33      9.66 o 
  -5  -8   1      209.59      224.10     18.33 o 
  -4  -8   1       36.04       40.30      5.98 o 
  -3  -8   1      254.19      238.63      8.27 o 
  -2  -8   1      244.18      225.80      7.67 o 
  -1  -8   1     1500.66     1420.48     20.22 o 
   0  -8   1       42.06       53.22      4.20 o 
   1  -8   1        1.07        2.21      2.82 o 
   2  -8   1      177.13      163.22      5.30 o 
   3  -8   1       16.37       13.98      2.31 o 
   4  -8   1       26.70       26.28      2.97 o 
   5  -8   1        7.01        6.83      2.08 o 
   6  -8   1       26.42       30.93      2.71 o 
   7  -8   1      193.77      200.53      6.31 o 
   8  -8   1       30.63       24.51      4.83 o 
   9  -8   1       58.09       45.84      5.31 o 
  10  -8   1       27.22       23.31      5.36 o 
  11  -8   1        0.00        0.37      4.55 o 
  12  -8   1        0.00        7.95      6.63 o 
  -6  -7   1       85.83      101.95     13.72 o 
  -5  -7   1      102.68      117.39      8.49 o 
  -4  -7   1        9.77        5.39      3.91 o 
  -3  -7   1      520.07      466.81     12.75 o 
  -2  -7   1      459.56      463.72     10.14 o 
  -1  -7   1       83.73       82.52      4.57 o 
   0  -7   1       57.86       48.35      3.72 o 
   1  -7   1        0.36        0.24      2.36 o 
   2  -7   1      387.72      387.08      6.06 o 
   3  -7   1      357.02      368.75      5.32 o 
   4  -7   1       89.88       91.05      2.99 o 
   5  -7   1       21.08       19.28      2.37 o 
   6  -7   1        8.78       14.75      2.43 o 
   7  -7   1       41.59       47.32      3.83 o 
   8  -7   1        9.91        9.81      3.97 o 
   9  -7   1       20.88       21.28      4.63 o 
  10  -7   1        1.02        2.96      4.32 o 
  11  -7   1       17.82       23.43      8.32 o 
  12  -7   1        8.09       22.30     11.41 o 
  -7  -6   1        1.49       -3.31      6.62 o 
  -6  -6   1       47.38       46.47      7.70 o 
  -5  -6   1      105.93      106.57      7.30 o 
  -4  -6   1       13.31        8.57      4.67 o 
  -3  -6   1      559.16      550.55     11.01 o 
  -2  -6   1      429.86      401.06      8.89 o 
  -1  -6   1       20.48       24.52      3.23 o 
   0  -6   1       72.26       77.91      3.78 o 
   1  -6   1      218.60      225.52      5.70 o 
   2  -6   1       44.13       38.33      1.72 o 
   3  -6   1       34.78       34.85      2.03 o 
   4  -6   1      186.71      168.10      3.50 o 
   5  -6   1       17.73       18.91      1.94 o 
   6  -6   1       54.32       62.43      2.85 o 
   7  -6   1        2.31        3.34      3.76 o 
   8  -6   1       50.80       53.74      4.94 o 
   9  -6   1        9.27       12.87      4.12 o 
  10  -6   1       17.08       15.78      4.80 o 
  11  -6   1        1.74       -2.42      4.85 o 
  12  -6   1      199.07      220.19     12.87 o 
  -8  -5   1        0.07        8.35     12.13 o 
  -7  -5   1        2.35       -0.09      5.38 o 
  -6  -5   1       68.13       74.85      8.54 o 
  -5  -5   1      147.68      123.79      8.22 o 
  -4  -5   1      252.29      250.65      7.40 o 
  -3  -5   1       16.67       11.79      3.07 o 
  -2  -5   1     1124.32     1161.26     14.67 o 
  -1  -5   1      490.52      503.08      6.38 o 
   0  -5   1      525.76      549.30      8.24 o 
   1  -5   1      936.91      872.33      8.19 o 
   2  -5   1        3.03        2.47      1.89 o 
   3  -5   1     1780.84     1715.27     13.89 o 
   4  -5   1       81.31       82.90      2.36 o 
   5  -5   1       41.75       47.68      2.06 o 
   6  -5   1        0.10       -1.61      3.22 o 
   7  -5   1       52.04       46.77      4.51 o 
   8  -5   1       46.87       52.30      4.91 o 
   9  -5   1        5.57        8.78      3.88 o 
  10  -5   1      222.86      221.45     10.91 o 
  11  -5   1      121.27      121.96      8.47 o 
  12  -5   1        1.98        5.53     10.32 o 
  -8  -4   1        6.59        6.31      6.53 o 
  -7  -4   1        0.23        2.47      5.14 o 
  -6  -4   1       13.12        8.17      4.52 o 
  -5  -4   1      168.05      140.89      6.91 o 
  -4  -4   1        5.19        6.16      3.05 o 
  -3  -4   1       26.71       30.94      2.99 o 
  -2  -4   1     1856.82     1992.38     19.61 o 
  -1  -4   1     6803.63     7079.85     61.35 o 
   0  -4   1      106.64       99.81      3.08 o 
   1  -4   1      224.26      215.73      2.66 o 
   2  -4   1      483.79      500.86      4.62 o 
   3  -4   1        0.45        0.06      1.17 o 
   4  -4   1      369.79      393.25      4.80 o 
   5  -4   1      474.84      468.40      8.91 o 
   6  -4   1      148.67      147.70      6.40 o 
   7  -4   1       58.48       59.38      4.54 o 
   8  -4   1      413.17      397.57      9.20 o 
   9  -4   1       18.97       22.48      4.24 o 
  10  -4   1        7.98        2.96      6.86 o 
  11  -4   1       48.93       53.77     12.18 o 
  12  -4   1       13.86       18.11     11.19 o 
  -9  -3   1       82.39      103.49     13.50 o 
  -8  -3   1        3.40        6.02      7.01 o 
  -7  -3   1      107.94      118.62      7.30 o 
  -6  -3   1        4.58       12.05      4.41 o 
  -5  -3   1      117.93      124.58      6.22 o 
  -4  -3   1        0.74       -0.48      2.67 o 
  -3  -3   1      314.45      300.38      5.90 o 
  -2  -3   1       75.09       83.26      3.19 o 
  -1  -3   1      135.25      123.62      3.04 o 
   0  -3   1      407.75      408.19      5.08 o 
   1  -3   1       33.80       29.95      1.19 o 
   2  -3   1     1813.91     1840.11     12.81 o 
   3  -3   1        2.82        1.74      1.14 o 
   4  -3   1       47.99       46.78      3.56 o 
   5  -3   1       35.79       24.15      2.96 o 
   6  -3   1      851.26      894.54     11.47 o 
   7  -3   1      473.35      474.19     17.01 o 
   8  -3   1       83.77       78.73      6.16 o 
   9  -3   1       12.37        9.98      5.73 o 
  10  -3   1       39.48       36.15     14.76 o 
  11  -3   1      224.05      217.84     18.44 o 
 -10  -2   1       30.71       59.59     12.62 o 
  -9  -2   1       34.05       21.18      9.33 o 
  -8  -2   1       10.92       13.48      4.23 o 
  -7  -2   1      527.85      507.03     15.55 o 
  -6  -2   1       35.49       41.11      4.94 o 
  -5  -2   1       19.73       19.71      3.87 o 
  -4  -2   1       14.85       16.07      3.27 o 
  -3  -2   1      335.94      347.78      6.13 o 
  -2  -2   1      381.03      386.32      5.73 o 
  -1  -2   1       11.87        7.87      1.23 o 
   0  -2   1     3166.94     3060.94     22.32 o 
   1  -2   1      153.15      129.17      2.02 o 
   2  -2   1      304.27      287.14      4.27 o 
   3  -2   1      193.77      173.34      4.85 o 
   4  -2   1      255.37      266.93      4.66 o 
   5  -2   1        9.98        6.42      2.22 o 
   6  -2   1      524.09      527.56     12.79 o 
   7  -2   1       36.47       43.30      3.97 o 
   8  -2   1       40.44       37.89      6.28 o 
   9  -2   1        0.04        3.30      5.55 o 
  10  -2   1       53.30       57.73     12.29 o 
  11  -2   1       59.84       59.04     12.40 o 
 -10  -1   1       64.10       61.02     12.40 o 
  -9  -1   1       36.07       24.88      6.55 o 
  -8  -1   1      147.00      123.45      7.28 o 
  -7  -1   1       22.83       31.60      4.86 o 
  -6  -1   1       68.41       71.31      5.95 o 
  -5  -1   1      230.79      232.60      8.33 o 
  -4  -1   1      538.45      635.99     11.36 o 
  -3  -1   1        0.00       -0.97      1.94 o 
  -2  -1   1      751.16      777.24      9.18 o 
  -1  -1   1        2.32       -0.03      0.98 o 
   0  -1   1       28.56       26.65      0.71 o 
   1  -1   1       67.83       52.30      1.00 o 
   2  -1   1     5795.26     5606.73     48.12 o 
   3  -1   1       40.83       45.83      1.99 o 
   4  -1   1      372.35      379.52      6.19 o 
   5  -1   1       71.58       83.90      3.91 o 
   6  -1   1       65.13       71.10      4.52 o 
   7  -1   1        2.23        4.59      4.29 o 
   8  -1   1       75.54       90.62      8.59 o 
   9  -1   1      345.14      347.45     13.07 o 
  10  -1   1       10.51       27.22      9.22 o 
  11  -1   1       17.06       31.06     11.30 o 
 -11   0   1       25.92       32.70     11.63 o 
 -10   0   1        1.32        6.15      8.78 o 
  -9   0   1      871.33      808.23     20.34 o 
  -8   0   1       55.16       57.17      5.78 o 
  -7   0   1        1.86        2.49      3.82 o 
  -6   0   1      267.15      268.69      8.44 o 
  -5   0   1     1931.14     1995.68     26.84 o 
  -4   0   1     4066.02     4321.81     46.41 o 
  -3   0   1      492.07      410.74      6.81 o 
  -2   0   1      138.78      146.08      3.20 o 
  -1   0   1     1173.52     1171.06     15.82 o 
   0   0   1      336.34      312.32      3.10 o 
   1   0   1        3.13        3.86      0.93 o 
   2   0   1       16.01       21.48      1.01 o 
   3   0   1      708.33      688.91      7.89 o 
   4   0   1        0.30       -1.56      3.12 o 
   5   0   1        0.02        0.35      2.25 o 
   6   0   1        3.94        3.51      4.51 o 
   7   0   1      108.29      110.74      7.74 o 
   8   0   1       23.91       27.34      5.92 o 
   9   0   1       26.61       30.18      7.53 o 
  10   0   1        1.33       -4.06      8.12 o 
 -11   1   1       47.59       37.53     11.74 o 
 -10   1   1       46.35       45.24      8.53 o 
  -9   1   1      118.20      121.01      8.99 o 
  -8   1   1       13.54        8.49      3.64 o 
  -7   1   1      175.42      181.29      6.15 o 
  -6   1   1     1010.97     1014.73     13.93 o 
  -5   1   1       76.39       85.79      3.70 o 
  -4   1   1      226.26      240.63      5.81 o 
  -3   1   1     2071.43     2084.46     18.05 o 
  -2   1   1     2109.74     2139.88     17.89 o 
  -1   1   1     1432.09     1418.40     11.51 o 
   0   1   1     2534.59     2377.71     24.72 o 
   1   1   1        4.98        5.44      1.39 o 
   2   1   1      347.99      359.80      4.95 o 
   3   1   1     6484.12     7013.48     63.68 o 
   4   1   1     1745.18     1857.93     25.11 o 
   5   1   1      184.42      191.80      4.88 o 
   6   1   1        1.90        4.10      3.69 o 
   7   1   1       82.93       72.15      5.67 o 
   8   1   1        0.02        5.30      4.94 o 
   9   1   1        1.03       -0.99      7.13 o 
  10   1   1        1.33        0.22      8.67 o 
 -11   2   1      155.12      135.86     15.47 o 
 -10   2   1        1.77       15.29      5.27 o 
  -9   2   1      250.07      245.77      8.89 o 
  -8   2   1      411.42      414.53      9.13 o 
  -7   2   1       11.73       12.98      3.16 o 
  -6   2   1       29.21       38.73      3.24 o 
  -5   2   1      701.77      693.83      9.82 o 
  -4   2   1       48.84       44.54      2.12 o 
  -3   2   1       89.78       82.29      1.91 o 
  -2   2   1      565.55      537.15      4.82 o 
  -1   2   1     8664.08     8338.08     59.42 o 
   0   2   1        3.97        1.88      0.98 o 
   1   2   1     1226.60     1205.41     11.63 o 
   2   2   1     2215.36     2342.00     23.35 o 
   3   2   1      955.21     1005.17     10.66 o 
   4   2   1     1101.15     1133.41     13.64 o 
   5   2   1       76.92       71.55      3.93 o 
   6   2   1      326.64      323.89      9.78 o 
   7   2   1      107.71      111.61      8.35 o 
   8   2   1       37.33       40.41      6.52 o 
   9   2   1        2.99       22.39      8.34 o 
 -12   3   1       19.33        9.41      6.76 o 
 -11   3   1       25.18       26.21      6.05 o 
 -10   3   1      524.86      556.33     25.47 o 
  -9   3   1        7.85       13.36      6.15 o 
  -8   3   1       83.36       92.02      6.21 o 
  -7   3   1        0.20       -1.48      2.96 o 
  -6   3   1      838.12      857.84     11.16 o 
  -5   3   1        7.38        7.54      1.89 o 
  -4   3   1      208.85      208.46      3.16 o 
  -3   3   1      153.25      147.11      2.40 o 
  -2   3   1     1096.65     1050.92      8.46 o 
  -1   3   1      723.90      723.35      6.83 o 
   0   3   1      199.34      209.84      3.24 o 
   1   3   1      288.45      326.98      5.89 o 
   2   3   1       17.81        9.83      1.70 o 
   3   3   1      100.97      117.52      3.41 o 
   4   3   1      501.41      474.74      8.34 o 
   5   3   1      548.17      557.13      9.71 o 
   6   3   1       25.96       19.49      3.74 o 
   7   3   1      203.43      206.26     21.48 o 
   8   3   1       12.81       10.97      7.79 o 
 -12   4   1       70.21       61.82     14.10 o 
 -11   4   1        9.81       18.36      5.78 o 
 -10   4   1        1.41        1.19      4.77 o 
  -9   4   1       58.20       72.37      5.95 o 
  -8   4   1      118.90      124.32      5.78 o 
  -7   4   1      167.56      175.79      5.25 o 
  -6   4   1       31.98       31.99      2.32 o 
  -5   4   1       40.87       33.05      2.25 o 
  -4   4   1        8.76        5.48      1.27 o 
  -3   4   1        7.99        8.51      1.18 o 
  -2   4   1      147.14      145.52      2.50 o 
  -1   4   1     1299.45     1367.02     14.41 o 
   0   4   1      729.99      747.31      9.28 o 
   1   4   1       50.44       42.25      3.17 o 
   2   4   1        9.22        9.08      1.99 o 
   3   4   1        1.94       -1.02      2.04 o 
   4   4   1      712.64      726.25     12.39 o 
   5   4   1      198.84      173.65      8.70 o 
   6   4   1        5.80        1.15      3.72 o 
   7   4   1       93.15      114.09      8.39 o 
   8   4   1      134.15      165.93     15.03 o 
 -12   5   1       22.87       25.77      7.51 o 
 -11   5   1        0.17        8.14      5.28 o 
 -10   5   1        0.07        2.15      4.62 o 
  -9   5   1        1.17        0.43      3.87 o 
  -8   5   1      312.18      301.92      8.12 o 
  -7   5   1      490.56      495.84      7.56 o 
  -6   5   1      195.50      197.44      4.49 o 
  -5   5   1      432.70      407.40      6.02 o 
  -4   5   1      401.62      392.61      4.48 o 
  -3   5   1      233.25      225.45      3.08 o 
  -2   5   1      132.83      133.88      2.54 o 
  -1   5   1       80.87       87.50      3.18 o 
   0   5   1      110.02      105.16      3.98 o 
   1   5   1       13.56       13.51      2.39 o 
   2   5   1        0.03        0.56      3.05 o 
   3   5   1     2652.23     2585.79     40.28 o 
   4   5   1      555.23      492.60     13.51 o 
   5   5   1      340.65      302.06      9.09 o 
   6   5   1       71.92       83.00      7.12 o 
   7   5   1      191.19      231.57     13.83 o 
 -12   6   1       24.64       16.65      6.26 o 
 -11   6   1       41.26       48.05      6.68 o 
 -10   6   1        5.40       -1.83      3.95 o 
  -9   6   1       59.64       54.59      4.90 o 
  -8   6   1       15.09       14.33      3.21 o 
  -7   6   1       21.37       24.44      2.83 o 
  -6   6   1      217.07      221.08      4.71 o 
  -5   6   1       66.89       74.65      2.70 o 
  -4   6   1      419.88      435.61      5.25 o 
  -3   6   1      936.25     1016.94      9.77 o 
  -2   6   1      185.38      184.75      5.21 o 
  -1   6   1       53.28       61.40      3.70 o 
   0   6   1      128.78      139.56      4.98 o 
   1   6   1        3.76        2.98      3.14 o 
   2   6   1      785.41      757.10     12.68 o 
   3   6   1      277.79      270.79      9.02 o 
   4   6   1        0.06        2.16      5.12 o 
   5   6   1      141.88      142.89      7.35 o 
   6   6   1        7.43       20.37      5.03 o 
 -12   7   1      208.10      221.73     13.00 o 
 -11   7   1        0.09       -0.63      5.02 o 
 -10   7   1       76.43       77.97      7.27 o 
  -9   7   1        2.30        1.15      3.71 o 
  -8   7   1        0.78        2.31      3.46 o 
  -7   7   1      123.73      131.32      4.91 o 
  -6   7   1       14.45       16.00      3.00 o 
  -5   7   1      686.89      720.08      8.47 o 
  -4   7   1       52.28       57.44      2.24 o 
  -3   7   1      177.26      188.55      4.89 o 
  -2   7   1        8.47       12.15      3.07 o 
  -1   7   1      322.49      319.63      6.86 o 
   0   7   1      232.38      212.45      6.62 o 
   1   7   1      489.35      464.60      9.86 o 
   2   7   1       11.63       10.15      3.92 o 
   3   7   1       15.06       16.37      4.25 o 
   4   7   1        4.56        8.84      4.12 o 
   5   7   1        4.87        8.27      4.49 o 
 -12   8   1       20.52       12.51      8.23 o 
 -11   8   1        1.66        3.29      7.57 o 
 -10   8   1       42.90       50.16      7.48 o 
  -9   8   1       20.97       22.03      5.14 o 
  -8   8   1       12.96       11.72      4.80 o 
  -7   8   1       64.38       79.83      4.48 o 
  -6   8   1       69.74       68.45      3.27 o 
  -5   8   1      175.47      185.33      4.62 o 
  -4   8   1       28.49       30.47      3.43 o 
  -3   8   1      231.69      244.22      7.27 o 
  -2   8   1        0.87        0.91      3.31 o 
  -1   8   1        0.07       -1.70      3.40 o 
   0   8   1       51.18       55.55      9.02 o 
   1   8   1       26.32       22.12      4.86 o 
   2   8   1        1.16        5.73      4.45 o 
   3   8   1       21.42       17.16      5.08 o 
   4   8   1       43.27       45.13      6.61 o 
 -11   9   1       16.30       11.52      7.57 o 
 -10   9   1       13.94       15.93      7.63 o 
  -9   9   1        3.30       -2.22      4.43 o 
  -8   9   1       15.00       27.44      5.91 o 
  -7   9   1      142.05      140.01      7.97 o 
  -6   9   1      100.99      101.85      5.08 o 
  -5   9   1       12.52       18.76      5.67 o 
  -4   9   1      159.54      150.11      6.92 o 
  -3   9   1      100.83       97.33      7.14 o 
  -2   9   1       54.08       57.48      6.30 o 
  -1   9   1        4.54        0.89      5.24 o 
   0   9   1       59.06       57.17      7.42 o 
   1   9   1       30.75       27.67      6.33 o 
   2   9   1       28.66       29.84      6.81 o 
   3   9   1        2.49        5.90      7.79 o 
 -11  10   1       32.74       29.85      8.34 o 
 -10  10   1        6.93        8.01      7.13 o 
  -9  10   1       34.42       35.89      8.67 o 
  -8  10   1       70.02       66.12      6.81 o 
  -7  10   1        4.67       12.06     10.14 o 
  -6  10   1        9.63        9.65      4.04 o 
  -5  10   1       14.01       13.40      4.63 o 
  -4  10   1        0.44        7.97      5.14 o 
  -3  10   1       43.29       45.29      6.58 o 
  -2  10   1       92.60       94.31      7.69 o 
  -1  10   1        5.95       14.84      6.65 o 
   0  10   1        3.47        6.40      6.20 o 
   1  10   1       11.57       15.90      8.03 o 
 -10  11   1        1.47       -2.48      4.97 o 
  -9  11   1      140.93      141.00      8.66 o 
  -8  11   1        0.79       11.46      7.59 o 
  -7  11   1        0.72       -2.79      5.57 o 
  -6  11   1       11.87       13.50      4.83 o 
  -5  11   1       45.81       53.04      6.47 o 
  -4  11   1       45.36       41.96      5.70 o 
  -3  11   1      192.24      172.74      8.12 o 
  -2  11   1       87.72       87.92      8.02 o 
  -1  11   1       29.32       23.17      8.81 o 
   0  11   1       23.87       22.24      8.67 o 
  -9  12   1       47.51       41.81     13.94 o 
  -8  12   1        4.62        4.01      7.81 o 
  -7  12   1       19.48       21.11     14.37 o 
  -6  12   1        6.16       11.02      6.88 o 
  -5  12   1      167.94      160.74      8.26 o 
  -4  12   1        5.06       10.22      5.13 o 
  -3  12   1       22.21       29.37      7.00 o 
   3 -13   2       20.45       19.60      6.26 o 
   4 -13   2       58.28       50.98      8.11 o 
   5 -13   2      180.57      188.03     19.53 o 
   6 -13   2        2.94       28.53     12.62 o 
   7 -13   2       13.14       14.71     11.96 o 
   8 -13   2       25.21       25.68     11.85 o 
   0 -12   2       26.37       20.87      7.19 o 
   1 -12   2        2.88        0.34      5.68 o 
   2 -12   2        4.72        8.58      5.70 o 
   3 -12   2        0.26        3.01      5.27 o 
   4 -12   2        2.66       -4.56     10.90 o 
   5 -12   2        1.77       -3.45      6.89 o 
   6 -12   2        0.13       11.30     11.19 o 
   7 -12   2        8.98        6.53      5.05 o 
   8 -12   2        4.93       14.02      9.66 o 
   9 -12   2        0.08        1.87      6.58 o 
  10 -12   2        0.19        4.83      6.80 o 
  -1 -11   2       27.67       36.45     14.75 o 
   0 -11   2        1.99        9.63      5.38 o 
   1 -11   2       60.69       61.48      8.44 o 
   2 -11   2       41.23       38.63      4.96 o 
   3 -11   2        0.75       -2.45      4.90 o 
   4 -11   2       28.71       27.88      5.55 o 
   5 -11   2        7.62        4.49      5.49 o 
   6 -11   2       40.69       24.74      5.59 o 
   7 -11   2        0.19        8.81      5.02 o 
   8 -11   2       18.06       16.22      5.50 o 
   9 -11   2        3.01       -2.96      5.93 o 
  10 -11   2       36.47       22.94      8.45 o 
  -3 -10   2       78.40       90.87     14.60 o 
  -2 -10   2        3.68       12.50      4.42 o 
  -1 -10   2       10.52       10.61      4.80 o 
   0 -10   2       83.52       82.91      5.14 o 
   1 -10   2      146.90      140.47      6.33 o 
   2 -10   2        0.00        0.77      3.66 o 
   3 -10   2      134.52      142.90      5.50 o 
   4 -10   2       17.56       21.41      2.82 o 
   5 -10   2      309.46      334.44      8.16 o 
   6 -10   2       20.56       16.83      3.44 o 
   7 -10   2        6.24       -0.29      3.75 o 
   8 -10   2       22.41       17.91      9.05 o 
   9 -10   2        7.44       12.35      7.26 o 
  10 -10   2        5.20        3.73      7.13 o 
  11 -10   2       75.71       74.41     10.97 o 
  -4  -9   2       45.49       49.97      8.49 o 
  -3  -9   2      125.57      111.00      7.74 o 
  -2  -9   2        5.41        3.24      3.51 o 
  -1  -9   2      799.25      744.13     12.30 o 
   0  -9   2       81.76       82.34      4.84 o 
   1  -9   2       80.29       82.86      4.64 o 
   2  -9   2       87.83       96.70      4.68 o 
   3  -9   2        2.81        3.10      2.33 o 
   4  -9   2      405.77      414.42      7.16 o 
   5  -9   2       73.72       77.39      3.65 o 
   6  -9   2       60.99       65.19      5.18 o 
   7  -9   2        4.48        1.81      3.38 o 
   8  -9   2       20.00       27.91      4.58 o 
   9  -9   2      107.49       99.14      6.51 o 
  10  -9   2        3.58       -0.14      6.46 o 
  11  -9   2       10.19        8.32      5.45 o 
  -5  -8   2      113.74      145.63     16.13 o 
  -4  -8   2       43.43       32.67      5.62 o 
  -3  -8   2      284.54      254.81      8.68 o 
  -2  -8   2       76.34       84.56      4.99 o 
  -1  -8   2       78.14       70.31      4.49 o 
   0  -8   2       98.05       97.94      4.81 o 
   1  -8   2       35.72       40.05      3.73 o 
   2  -8   2      154.13      153.28      4.24 o 
   3  -8   2       28.30       30.45      2.27 o 
   4  -8   2       24.65       21.29      2.38 o 
   5  -8   2       40.41       46.23      2.84 o 
   6  -8   2       86.08       97.44      4.58 o 
   7  -8   2       18.37       19.35      3.41 o 
   8  -8   2       37.49       36.17      4.81 o 
   9  -8   2       22.97       13.27      4.42 o 
  10  -8   2       24.38       23.55      5.52 o 
  11  -8   2        0.13        1.41      4.75 o 
  12  -8   2        0.88       -3.38      6.76 o 
  -6  -7   2       33.15       46.12     10.92 o 
  -5  -7   2       23.82       16.15      5.19 o 
  -4  -7   2       87.73       93.25      6.95 o 
  -3  -7   2        4.78       10.57      3.89 o 
  -2  -7   2     1232.48     1087.80     14.75 o 
  -1  -7   2       83.86       87.53      4.97 o 
   0  -7   2        0.23        0.41      2.65 o 
   1  -7   2       63.76       69.24      2.51 o 
   2  -7   2      858.76      840.04      8.64 o 
   3  -7   2       58.47       62.92      3.22 o 
   4  -7   2        2.87        3.24      1.77 o 
   5  -7   2       15.06       14.93      2.06 o 
   6  -7   2      191.59      181.71      5.62 o 
   7  -7   2        0.19       -1.08      3.49 o 
   8  -7   2       38.46       39.78      4.78 o 
   9  -7   2       35.84       32.09      5.01 o 
  10  -7   2       38.43       45.72      6.02 o 
  11  -7   2       73.24       70.96      6.65 o 
  12  -7   2        6.70        3.44      6.82 o 
  -7  -6   2       89.16       89.01     10.73 o 
  -6  -6   2      157.54      166.62      9.73 o 
  -5  -6   2       37.75       31.81      5.46 o 
  -4  -6   2      188.18      183.27      8.29 o 
  -3  -6   2       10.68        6.32      3.26 o 
  -2  -6   2       27.87       27.12      3.03 o 
  -1  -6   2      626.00      648.00      7.92 o 
   0  -6   2        9.27       11.12      2.14 o 
   1  -6   2       18.53       15.59      1.41 o 
   2  -6   2       54.54       43.19      1.90 o 
   3  -6   2     1041.05     1024.47      9.91 o 
   4  -6   2      711.19      688.06      7.18 o 
   5  -6   2      670.37      687.67      7.16 o 
   6  -6   2        0.56       -0.60      2.86 o 
   7  -6   2       17.30       16.30      3.88 o 
   8  -6   2       75.31       85.23      5.68 o 
   9  -6   2       26.84       26.08      4.65 o 
  10  -6   2        4.34        1.98      4.29 o 
  11  -6   2      137.18      143.46      7.92 o 
  12  -6   2       88.57      105.24     16.35 o 
  -8  -5   2       51.40       58.05      9.59 o 
  -7  -5   2       18.02       32.23      7.29 o 
  -6  -5   2       60.10       52.61      6.24 o 
  -5  -5   2      245.41      228.49      9.66 o 
  -4  -5   2      406.55      384.03      9.43 o 
  -3  -5   2       69.66       78.24      4.30 o 
  -2  -5   2      106.59      115.20      3.44 o 
  -1  -5   2       61.76       57.95      2.47 o 
   0  -5   2       12.77       15.35      1.84 o 
   1  -5   2       62.60       70.82      2.58 o 
   2  -5   2        0.45       -0.54      1.70 o 
   3  -5   2       86.04       90.42      2.56 o 
   4  -5   2      369.36      393.59      4.74 o 
   5  -5   2      133.64      125.91      5.03 o 
   6  -5   2       11.40       10.86      3.16 o 
   7  -5   2       99.76       94.75      5.16 o 
   8  -5   2      119.20      122.66      6.18 o 
   9  -5   2        0.11        4.41      3.84 o 
  10  -5   2        7.47        0.00      5.64 o 
  11  -5   2       37.35       36.22     11.74 o 
  -9  -4   2        0.97        4.83      9.44 o 
  -8  -4   2        7.16        7.91      6.46 o 
  -7  -4   2       24.47       32.46      6.21 o 
  -6  -4   2       32.27       31.78      5.43 o 
  -5  -4   2        1.44       -0.68      4.03 o 
  -4  -4   2      138.02      134.25      5.27 o 
  -3  -4   2      560.70      576.25      9.26 o 
  -2  -4   2       90.40      110.50      3.22 o 
  -1  -4   2      182.00      167.44      4.23 o 
   0  -4   2        0.00       -0.51      1.02 o 
   1  -4   2       20.99       17.13      1.28 o 
   2  -4   2      142.41      152.17      2.68 o 
   3  -4   2        1.60        1.14      1.25 o 
   4  -4   2     1071.09     1104.66     15.44 o 
   5  -4   2        6.60        7.02      2.60 o 
   6  -4   2      307.10      293.88      7.36 o 
   7  -4   2       22.46       21.30      3.70 o 
   8  -4   2       85.65       98.73      6.48 o 
   9  -4   2       49.65       49.78      5.94 o 
  10  -4   2       54.61       61.99      9.11 o 
  11  -4   2      101.38       86.26     13.61 o 
  -9  -3   2       27.60       17.12      9.44 o 
  -8  -3   2      219.75      208.31     11.74 o 
  -7  -3   2       18.91       19.34      4.99 o 
  -6  -3   2      155.41      162.01      7.64 o 
  -5  -3   2       67.54       71.19      4.46 o 
  -4  -3   2     1336.41     1238.59     16.42 o 
  -3  -3   2      258.81      306.32      6.01 o 
  -2  -3   2     2995.34     3006.70     30.15 o 
  -1  -3   2        4.13        3.80      1.51 o 
   0  -3   2     8798.95     8565.36     60.36 o 
   1  -3   2      525.52      541.44      6.16 o 
   2  -3   2   113869.38   104372.91    816.62 o 
   3  -3   2       28.63       26.83      2.67 o 
   4  -3   2     3127.21     3015.56     42.71 o 
   5  -3   2     1150.71     1071.90     18.83 o 
   6  -3   2      271.98      263.72      5.11 o 
   7  -3   2      309.97      296.55      9.02 o 
   8  -3   2       75.67       66.70      5.78 o 
   9  -3   2       42.95       50.32      6.95 o 
  10  -3   2      174.36      201.45     12.81 o 
  11  -3   2        6.56        1.76      9.44 o 
 -10  -2   2        1.33       -4.55      9.11 o 
  -9  -2   2      127.76      135.29     11.26 o 
  -8  -2   2       15.59       14.25      5.15 o 
  -7  -2   2      137.72      126.44      7.12 o 
  -6  -2   2        3.84       -1.66      3.32 o 
  -5  -2   2      381.79      381.87      8.01 o 
  -4  -2   2      587.44      656.06     12.14 o 
  -3  -2   2      368.05      394.25      7.65 o 
  -2  -2   2      810.55      787.39     10.59 o 
  -1  -2   2     1053.57     1006.94      9.53 o 
   0  -2   2     1317.13     1313.01     10.23 o 
   1  -2   2      254.07      248.39      3.30 o 
   2  -2   2     2419.79     2515.89     21.00 o 
   3  -2   2      556.03      499.27      6.25 o 
   4  -2   2       22.67       27.55      2.06 o 
   5  -2   2      126.94      126.09      4.27 o 
   6  -2   2       96.20      111.13      6.98 o 
   7  -2   2       27.57       26.06      4.47 o 
   8  -2   2        7.36       12.25      5.22 o 
   9  -2   2        5.20       -2.66      5.32 o 
  10  -2   2       48.19       51.35      8.67 o 
  11  -2   2        0.19       10.54      9.22 o 
 -10  -1   2        2.78       -3.62      8.12 o 
  -9  -1   2       96.48      103.96      8.72 o 
  -8  -1   2      137.19      127.72      7.41 o 
  -7  -1   2     1073.58     1003.06     16.97 o 
  -6  -1   2      102.75      112.45      6.03 o 
  -5  -1   2       23.99       31.39      4.35 o 
  -4  -1   2      770.82      839.24     11.66 o 
  -3  -1   2      275.31      259.48      5.66 o 
  -2  -1   2      284.09      317.38      5.08 o 
  -1  -1   2       91.21       87.10      1.67 o 
   0  -1   2      473.66      432.51      4.66 o 
   1  -1   2     1787.27     1679.23     14.98 o 
   2  -1   2     1632.70     1516.10     14.15 o 
   3  -1   2        2.05        6.17      1.33 o 
   4  -1   2      257.88      261.22      6.27 o 
   5  -1   2       44.76       54.08      3.28 o 
   6  -1   2       99.12      108.96      4.80 o 
   7  -1   2        1.21        6.18      4.32 o 
   8  -1   2      238.90      250.50     21.61 o 
   9  -1   2        2.09       -2.06      6.13 o 
  10  -1   2       26.00       29.30     10.21 o 
 -11   0   2       19.77       35.56     11.63 o 
 -10   0   2       11.65       -0.57      6.90 o 
  -9   0   2       40.18       46.42      5.48 o 
  -8   0   2      895.50      876.77     15.99 o 
  -7   0   2      547.53      515.35     10.03 o 
  -6   0   2        2.25        1.19      2.83 o 
  -5   0   2        0.00        2.71      2.82 o 
  -4   0   2      522.79      585.33      9.20 o 
  -3   0   2      978.46      978.71     17.03 o 
  -2   0   2      309.85      278.18      5.22 o 
  -1   0   2     3932.98     3941.16     29.77 o 
   0   0   2      423.23      426.16      3.72 o 
   1   0   2     4901.73     4574.63    105.75 o 
   2   0   2     1135.21     1165.68     14.03 o 
   4   0   2       97.98      104.48      3.51 o 
   5   0   2      409.39      436.58     13.37 o 
   6   0   2       76.93       76.07      4.94 o 
   7   0   2        1.01        4.89      4.93 o 
   8   0   2      245.36      254.20     10.84 o 
   9   0   2        4.21       -0.28      6.53 o 
  10   0   2        9.26       14.16      8.56 o 
 -11   1   2        0.03        1.52      5.84 o 
 -10   1   2        6.44        9.80      5.18 o 
  -9   1   2     1274.09     1183.91     20.39 o 
  -8   1   2      128.68      138.92      6.34 o 
  -7   1   2      218.04      233.12      6.71 o 
  -6   1   2      923.68      887.89     12.89 o 
  -5   1   2      192.97      176.75      5.37 o 
  -4   1   2     1027.96     1140.64     10.54 o 
  -3   1   2     1026.57     1104.60      9.78 o 
  -2   1   2     4805.02     4672.89     37.80 o 
  -1   1   2      255.77      234.77      2.75 o 
   0   1   2     1356.89     1315.54     14.44 o 
   1   1   2      655.50      774.58     10.97 o 
   2   1   2     6610.63     6693.48     77.75 o 
   3   1   2       10.65        8.99      2.15 o 
   4   1   2       18.95       26.82      2.95 o 
   5   1   2       68.43       64.87      3.66 o 
   6   1   2      466.45      395.09     10.10 o 
   7   1   2        5.06        7.03      4.11 o 
   8   1   2        7.84       13.34      5.30 o 
   9   1   2       17.31       16.57      8.34 o 
 -12   2   2        0.07       -0.06      6.53 o 
 -11   2   2       12.28       21.18      6.05 o 
 -10   2   2       47.67       39.69      6.11 o 
  -9   2   2       88.82       93.55      6.31 o 
  -8   2   2       28.35       33.04      4.15 o 
  -7   2   2        0.50        2.52      3.60 o 
  -6   2   2      274.41      269.95      5.63 o 
  -5   2   2      380.00      407.35      6.01 o 
  -4   2   2      528.66      583.99      6.18 o 
  -3   2   2       57.04       65.19      1.99 o 
  -2   2   2      334.47      305.84      3.33 o 
  -1   2   2      207.30      188.88      2.61 o 
   0   2   2       75.24       77.52      1.93 o 
   1   2   2       60.97       67.08      2.51 o 
   2   2   2       72.22       68.02      3.85 o 
   3   2   2       23.34       21.72      2.51 o 
   4   2   2      172.38      182.57      5.11 o 
   5   2   2      346.96      349.66      8.95 o 
   6   2   2        0.66       -1.69      3.65 o 
   7   2   2      406.32      360.56     26.74 o 
   8   2   2        6.43        6.38      6.09 o 
   9   2   2       41.53       49.49     10.32 o 
 -12   3   2        4.79        3.39     10.86 o 
 -11   3   2        0.20        1.33      5.37 o 
 -10   3   2        2.02       -1.70      4.89 o 
  -9   3   2        4.90        6.46      4.33 o 
  -8   3   2       71.26       70.02      4.61 o 
  -7   3   2       18.84       17.13      2.75 o 
  -6   3   2      257.53      249.54      5.02 o 
  -5   3   2     1832.54     1872.49     15.22 o 
  -4   3   2        0.91        1.48      1.38 o 
  -3   3   2      402.95      427.03      4.04 o 
  -2   3   2      103.80      120.19      2.21 o 
  -1   3   2      893.35      874.46      7.55 o 
   0   3   2     2701.09     2912.12     26.08 o 
   1   3   2      541.26      596.66     14.26 o 
   2   3   2      117.53      117.18      3.15 o 
   3   3   2      644.75      634.61     12.07 o 
   4   3   2       62.40       60.98      4.44 o 
   5   3   2      612.89      574.06     12.26 o 
   6   3   2        0.01        6.22      4.08 o 
   7   3   2       64.79       72.20      7.73 o 
   8   3   2       72.29       56.52     10.21 o 
 -12   4   2        6.36       12.17      6.78 o 
 -11   4   2      216.17      204.11     10.03 o 
 -10   4   2       93.68       83.21      7.15 o 
  -9   4   2      128.87      119.33      6.78 o 
  -8   4   2       84.33       88.17      4.85 o 
  -7   4   2      725.26      742.36     16.66 o 
  -6   4   2      121.58      136.98      3.49 o 
  -5   4   2      170.14      199.23      3.83 o 
  -4   4   2      943.99      932.87      7.78 o 
  -3   4   2      333.50      321.52      3.54 o 
  -2   4   2       11.57       12.16      1.19 o 
  -1   4   2      456.98      504.11      6.65 o 
   0   4   2        6.21        2.81      1.42 o 
   1   4   2     2189.33     2177.48     22.20 o 
   2   4   2        0.18       -0.85      1.70 o 
   3   4   2      644.07      629.82     10.55 o 
   4   4   2      675.63      633.48     13.35 o 
   5   4   2        3.75        6.40      4.45 o 
   6   4   2        0.08       -2.13      4.26 o 
   7   4   2       52.47       69.21      8.55 o 
 -12   5   2        6.95        2.81      5.72 o 
 -11   5   2      340.95      364.95     14.01 o 
 -10   5   2       88.59       83.16      6.58 o 
  -9   5   2       44.50       33.55      5.30 o 
  -8   5   2      300.87      317.64      7.31 o 
  -7   5   2      109.07      119.33      4.33 o 
  -6   5   2     1693.83     1766.49     15.17 o 
  -5   5   2      625.66      643.81      7.00 o 
  -4   5   2      605.31      619.11      5.80 o 
  -3   5   2        0.11        1.04      1.21 o 
  -2   5   2      642.68      687.52      6.80 o 
  -1   5   2      528.77      570.81      7.76 o 
   0   5   2      212.36      214.21      5.20 o 
   1   5   2        0.46        1.29      1.65 o 
   2   5   2       83.76       80.84      4.13 o 
   3   5   2        1.96        3.61      2.59 o 
   4   5   2       40.66       45.31      5.69 o 
   5   5   2      136.47      116.44      8.38 o 
   6   5   2        0.16        5.04      5.13 o 
   7   5   2       27.79       26.51      7.67 o 
 -12   6   2       53.43       54.22      8.56 o 
 -11   6   2        0.02       -2.38      4.75 o 
 -10   6   2      188.27      200.32      9.86 o 
  -9   6   2        0.67        1.58      3.66 o 
  -8   6   2        4.27        6.92      3.45 o 
  -7   6   2      351.21      368.37      6.22 o 
  -6   6   2        1.43        2.19      2.13 o 
  -5   6   2       51.84       53.22      2.29 o 
  -4   6   2       38.91       35.81      1.57 o 
  -3   6   2        0.90       -0.79      1.68 o 
  -2   6   2      379.80      422.70      5.81 o 
  -1   6   2      679.96      689.92     10.44 o 
   0   6   2       64.77       61.88      4.02 o 
   1   6   2       27.33       28.27      3.63 o 
   2   6   2       15.85       14.98      3.65 o 
   3   6   2       53.82       50.13      4.53 o 
   4   6   2       22.40       28.53      4.82 o 
   5   6   2       46.47       57.68      5.67 o 
   6   6   2       98.93       94.56      8.43 o 
 -12   7   2       14.37        8.56      8.45 o 
 -11   7   2       71.47       72.76     10.21 o 
 -10   7   2       13.19       16.83      9.11 o 
  -9   7   2        0.67       -1.69      4.67 o 
  -8   7   2        0.08        4.97      4.53 o 
  -7   7   2        7.67        6.28      2.76 o 
  -6   7   2       43.05       45.06      3.04 o 
  -5   7   2       12.86        8.72      1.73 o 
  -4   7   2      216.97      221.31      6.52 o 
  -3   7   2       46.57       50.96      3.37 o 
  -2   7   2        0.81        1.71      2.14 o 
  -1   7   2     1225.67     1170.19     15.99 o 
   0   7   2      825.07      799.87     12.72 o 
   1   7   2       72.92       67.46      4.71 o 
   2   7   2      144.54      150.05      6.31 o 
   3   7   2       23.76       10.20      4.70 o 
   4   7   2        0.27       -2.12      4.25 o 
   5   7   2       47.02       47.42      7.60 o 
 -12   8   2       12.98        6.58      7.90 o 
 -11   8   2       35.78       41.15      9.11 o 
 -10   8   2        0.31       -2.82      5.64 o 
  -9   8   2       18.26        7.25      8.51 o 
  -8   8   2        8.14       13.73      4.38 o 
  -7   8   2        9.48       13.61      3.14 o 
  -6   8   2       21.44       17.33      4.01 o 
  -5   8   2      109.92      134.22      6.16 o 
  -4   8   2       24.95       24.75      4.50 o 
  -3   8   2       37.76       44.32      5.44 o 
  -2   8   2      358.17      380.94      9.32 o 
  -1   8   2      494.58      471.16     14.06 o 
   0   8   2       21.28       13.63      5.71 o 
   1   8   2       45.88       37.23      6.41 o 
   2   8   2        0.01        3.29      5.23 o 
   3   8   2       26.59       30.71      5.63 o 
   4   8   2        0.30        4.77      6.53 o 
 -11   9   2       22.44        8.45      7.35 o 
 -10   9   2        8.77        7.43      5.23 o 
  -9   9   2        0.97        5.42      5.49 o 
  -8   9   2       11.67        6.81      4.24 o 
  -7   9   2        6.86        7.21      3.47 o 
  -6   9   2        4.96        5.79      4.63 o 
  -5   9   2      101.55       93.91      5.54 o 
  -4   9   2        0.00        1.55      4.05 o 
  -3   9   2       63.32       54.36      5.37 o 
  -2   9   2      606.18      618.63     12.45 o 
  -1   9   2       79.73       75.25     11.61 o 
   0   9   2       18.15       16.45      4.69 o 
   1   9   2       18.98       18.11      4.59 o 
   2   9   2      243.25      254.69      9.58 o 
 -11  10   2       18.28        5.16      7.13 o 
 -10  10   2       12.45        7.54      5.50 o 
  -9  10   2       16.20       14.23      5.38 o 
  -8  10   2       14.39       24.17      9.47 o 
  -7  10   2       28.78       22.77      7.02 o 
  -6  10   2        0.00        0.84      4.22 o 
  -5  10   2        0.62        4.23      4.85 o 
  -4  10   2       52.89       51.75      5.65 o 
  -3  10   2      415.45      400.24     10.83 o 
  -2  10   2       49.01       39.13      5.35 o 
  -1  10   2      485.36      458.74     12.49 o 
   0  10   2        8.74        9.90      5.26 o 
   1  10   2        0.35       -2.26      5.14 o 
 -10  11   2       13.79       23.59     13.06 o 
  -9  11   2        0.13        0.55     13.06 o 
  -8  11   2      229.26      245.59     12.19 o 
  -7  11   2       38.97       36.99      7.56 o 
  -6  11   2        3.40        2.55      4.14 o 
  -5  11   2        1.43       -0.43      4.18 o 
  -4  11   2       29.67       30.84      5.59 o 
  -3  11   2       17.58       22.71      5.36 o 
  -2  11   2        0.41        3.92      4.89 o 
  -1  11   2       22.88       24.83      8.97 o 
  -8  12   2       30.87       46.07     11.61 o 
  -7  12   2       80.76       93.84      9.84 o 
  -6  12   2        5.82        9.04      6.34 o 
  -5  12   2       26.23       22.42      5.20 o 
  -4  12   2       83.03       67.74      9.51 o 
   2 -13   3       48.60       56.43     11.58 o 
   3 -13   3       80.65       97.68     11.06 o 
   4 -13   3        6.62       10.43     12.18 o 
   5 -13   3       48.51       61.24     12.95 o 
   6 -13   3        0.79       -5.38     10.75 o 
   7 -13   3        7.54       -2.52     10.43 o 
   8 -13   3       16.06       23.71      9.38 o 
   0 -12   3        1.55       -3.97      7.93 o 
   1 -12   3       19.53       27.94      9.66 o 
   2 -12   3       77.42       86.28      8.86 o 
   3 -12   3       15.65       26.26      5.93 o 
   4 -12   3       30.13       31.55     22.00 o 
   5 -12   3       11.96       -5.05     10.10 o 
   6 -12   3        1.63        5.57      5.23 o 
   7 -12   3       44.68       46.35      6.64 o 
   8 -12   3       21.01        6.26      6.58 o 
   9 -12   3        0.93        7.24      6.69 o 
  -2 -11   3        2.42        3.03      7.94 o 
  -1 -11   3      135.62      133.15     10.45 o 
   0 -11   3       75.75       85.71      7.01 o 
   1 -11   3      366.51      370.74     10.06 o 
   2 -11   3       92.41       88.21      5.94 o 
   3 -11   3        0.63        8.07      4.06 o 
   4 -11   3       74.78       63.72      5.68 o 
   5 -11   3        2.23        2.22      3.80 o 
   6 -11   3       14.81       11.71      4.22 o 
   7 -11   3        5.88        3.27      4.05 o 
   8 -11   3        0.15       -2.61      7.85 o 
   9 -11   3       46.84       45.21      8.89 o 
  10 -11   3        3.33       -2.52      6.80 o 
  -3 -10   3       64.83       86.16      8.11 o 
  -2 -10   3       12.10        4.93      4.14 o 
  -1 -10   3      325.90      329.89     15.67 o 
   0 -10   3      201.94      209.25      6.88 o 
   1 -10   3      202.56      227.89      7.00 o 
   2 -10   3       47.93       63.24      4.50 o 
   3 -10   3        7.74        6.24      3.16 o 
   4 -10   3       50.88       50.55      3.49 o 
   5 -10   3       54.04       50.96      4.26 o 
   6 -10   3       26.10       28.25      5.04 o 
   7 -10   3        1.97        2.37      3.87 o 
   8 -10   3        2.87       -4.31      8.61 o 
   9 -10   3       36.27       28.66      5.59 o 
  10 -10   3        2.72        7.71      5.08 o 
  11 -10   3        3.68        2.35      6.54 o 
  -4  -9   3      113.23      103.90     13.83 o 
  -3  -9   3       29.85       25.12      4.79 o 
  -2  -9   3        0.08       -1.85      3.70 o 
  -1  -9   3      171.64      174.46      6.99 o 
   0  -9   3      264.79      264.23      7.26 o 
   1  -9   3        0.30        6.01      3.11 o 
   2  -9   3       47.58       50.75      3.31 o 
   3  -9   3       55.52       56.71      3.37 o 
   4  -9   3        3.57        2.85      2.40 o 
   5  -9   3       18.03       19.11      2.93 o 
   6  -9   3        9.75        7.49      2.96 o 
   7  -9   3       13.52        7.08      3.98 o 
   8  -9   3        1.07        1.94      4.34 o 
   9  -9   3        0.70        9.94      5.62 o 
  10  -9   3        0.23        0.07      4.95 o 
  11  -9   3        4.84        5.56      6.66 o 
  -5  -8   3        5.36       17.69      6.51 o 
  -4  -8   3       44.25       64.26      7.37 o 
  -3  -8   3       87.13       70.33      5.75 o 
  -2  -8   3       61.51       71.80      5.38 o 
  -1  -8   3        3.76       -0.74      3.13 o 
   0  -8   3      381.41      380.23      8.07 o 
   1  -8   3      108.35      102.03      3.77 o 
   2  -8   3       67.10       72.07      2.86 o 
   3  -8   3      144.20      135.78      3.33 o 
   4  -8   3        2.17        2.08      2.13 o 
   5  -8   3      210.61      205.69      5.24 o 
   6  -8   3        1.47        8.91      3.16 o 
   7  -8   3       17.96       15.65      4.48 o 
   8  -8   3       11.34       12.86      4.18 o 
   9  -8   3        1.69        4.77      4.43 o 
  10  -8   3       26.12       19.81      5.42 o 
  11  -8   3        0.23       -2.87      5.75 o 
  -6  -7   3       15.04       14.09      7.79 o 
  -5  -7   3        2.61        9.59      5.97 o 
  -4  -7   3        8.93        9.68      4.17 o 
  -3  -7   3      125.80      121.29      6.05 o 
  -2  -7   3        0.02       -1.66      3.33 o 
  -1  -7   3       21.35       19.16      2.90 o 
   0  -7   3      576.34      578.27      8.61 o 
   1  -7   3     2071.47     2053.05     16.54 o 
   2  -7   3        6.66        8.56      1.63 o 
   3  -7   3       74.99       81.04      3.27 o 
   4  -7   3       92.67      101.76      3.39 o 
   5  -7   3       64.62       62.94      3.29 o 
   6  -7   3       75.10       80.76      6.61 o 
   7  -7   3       39.37       36.78      4.45 o 
   8  -7   3       46.48       48.42      5.39 o 
   9  -7   3       46.91       46.02      6.46 o 
  10  -7   3       83.95       74.71      7.24 o 
  11  -7   3        0.01       -3.01      6.02 o 
  -7  -6   3       43.42       59.12      9.86 o 
  -6  -6   3       15.59       17.77      5.57 o 
  -5  -6   3      177.16      199.05      8.28 o 
  -4  -6   3        1.70        1.15      3.73 o 
  -3  -6   3        2.24       -0.80      3.05 o 
  -2  -6   3       36.07       40.92      2.91 o 
  -1  -6   3      450.80      436.20      6.76 o 
   0  -6   3       57.97       65.26      2.24 o 
   1  -6   3        5.68        5.90      1.55 o 
   2  -6   3      445.61      424.05      5.42 o 
   3  -6   3        3.11        3.23      1.71 o 
   4  -6   3     1204.22     1222.21     13.51 o 
   5  -6   3       21.02       25.94      2.10 o 
   6  -6   3        0.04       -1.13      3.97 o 
   7  -6   3       10.29        7.46      3.50 o 
   8  -6   3      118.76      123.86      6.26 o 
   9  -6   3       59.88       62.09      8.38 o 
  10  -6   3        0.55       -1.60      5.27 o 
  11  -6   3       10.61        7.02     10.10 o 
  -8  -5   3       19.50       27.87      9.60 o 
  -7  -5   3       13.51       13.70      5.51 o 
  -6  -5   3       19.61       26.66      5.32 o 
  -5  -5   3      319.63      293.66     10.64 o 
  -4  -5   3        6.49        6.90      3.43 o 
  -3  -5   3        6.74        4.19      2.49 o 
  -2  -5   3        6.00        4.19      2.18 o 
  -1  -5   3      330.41      335.95      4.98 o 
   0  -5   3       41.33       40.63      1.82 o 
   1  -5   3      128.31      113.02      2.93 o 
   2  -5   3       92.96      104.05      2.88 o 
   3  -5   3       14.45       14.49      1.73 o 
   4  -5   3      263.12      257.25      4.40 o 
   5  -5   3       22.12       22.56      3.11 o 
   6  -5   3       30.30       29.76      3.61 o 
   7  -5   3        1.98       -1.53      3.15 o 
   8  -5   3      176.05      159.40      8.61 o 
   9  -5   3        0.63        5.60      6.16 o 
  10  -5   3        5.31        4.27      8.43 o 
  11  -5   3        1.14       -0.11      9.66 o 
  -9  -4   3      320.88      346.89     33.53 o 
  -8  -4   3       53.58       55.69      8.08 o 
  -7  -4   3        4.89        2.78      6.01 o 
  -6  -4   3      238.73      194.15      7.30 o 
  -5  -4   3       30.85       27.04      4.42 o 
  -4  -4   3       25.18       28.22      3.42 o 
  -3  -4   3      379.59      386.14      8.87 o 
  -2  -4   3       89.64      118.49      3.66 o 
  -1  -4   3       69.41       78.85      2.36 o 
   0  -4   3      705.44      673.48      6.72 o 
   1  -4   3      712.49      651.32      6.82 o 
   2  -4   3      627.90      630.10      7.90 o 
   3  -4   3       26.19       22.55      1.83 o 
   4  -4   3     1455.95     1446.42     23.23 o 
   5  -4   3       42.47       43.00      4.32 o 
   6  -4   3       76.87       75.75      5.61 o 
   7  -4   3       11.55       15.38      4.81 o 
   8  -4   3       82.68       88.09      7.18 o 
   9  -4   3        4.68        2.56      4.66 o 
  10  -4   3       55.17       55.99     10.95 o 
  11  -4   3       99.99      127.74     15.36 o 
  -9  -3   3       28.41       42.75      8.78 o 
  -8  -3   3        0.04        5.17      4.79 o 
  -7  -3   3     1605.43     1390.92     20.17 o 
  -6  -3   3        8.06        5.13      4.56 o 
  -5  -3   3        5.34        1.67      4.07 o 
  -4  -3   3      259.30      277.32      6.85 o 
  -3  -3   3     2253.70     2365.55     22.89 o 
  -2  -3   3     5780.26     6184.43     53.31 o 
  -1  -3   3      188.92      151.40      2.64 o 
   0  -3   3      211.22      215.05      3.03 o 
   1  -3   3     4370.96     4063.57     40.35 o 
   2  -3   3       34.61       36.81      1.87 o 
   3  -3   3        0.68        1.18      1.29 o 
   4  -3   3       22.24       24.31      3.52 o 
   5  -3   3      471.49      449.60     13.11 o 
   6  -3   3       15.04       14.68      2.14 o 
   7  -3   3       69.41       70.19      6.07 o 
   8  -3   3        0.80       -0.15      4.10 o 
   9  -3   3       20.34       15.67      5.66 o 
  10  -3   3       26.96       29.85      9.88 o 
  11  -3   3        3.03       14.16      9.55 o 
 -10  -2   3        0.89       14.16      9.22 o 
  -9  -2   3       15.75       12.06      6.02 o 
  -8  -2   3       96.65       68.54      5.48 o 
  -7  -2   3      112.40      114.59      5.78 o 
  -6  -2   3        3.69        7.54      4.14 o 
  -5  -2   3      560.26      577.48     10.09 o 
  -4  -2   3     1017.45     1090.56     14.63 o 
  -3  -2   3      310.04      323.86      5.44 o 
  -2  -2   3       22.85       28.17      1.91 o 
  -1  -2   3     1340.61     1359.97      9.84 o 
   0  -2   3     1265.62     1255.47     10.62 o 
   1  -2   3     4941.48     4802.18     41.15 o 
   2  -2   3      905.79      868.81      8.75 o 
   3  -2   3      152.37      139.43      3.19 o 
   4  -2   3       12.38       15.18      1.86 o 
   5  -2   3     2060.00     2087.84     23.84 o 
   6  -2   3      454.00      451.31      9.41 o 
   7  -2   3       89.16       90.00      5.85 o 
   8  -2   3        0.74       -2.00      4.01 o 
   9  -2   3       21.14       17.05      6.51 o 
  10  -2   3        4.62        6.80      7.46 o 
 -11  -1   3       12.67       11.63     10.97 o 
 -10  -1   3       18.90       25.60      6.93 o 
  -9  -1   3      427.84      389.91     10.33 o 
  -8  -1   3       24.32       20.66      5.29 o 
  -7  -1   3      281.45      254.96      7.61 o 
  -6  -1   3      303.04      283.09      7.38 o 
  -5  -1   3        0.00       -1.28      2.55 o 
  -4  -1   3        0.08       -0.55      2.40 o 
  -3  -1   3     1570.47     1639.99     13.99 o 
  -2  -1   3       11.12       13.57      1.18 o 
  -1  -1   3      123.19      107.03      3.33 o 
   0  -1   3      298.84      275.34      3.68 o 
   1  -1   3     7393.92     7290.81     54.27 o 
   2  -1   3      249.21      236.66      4.44 o 
   3  -1   3      559.34      521.25      6.99 o 
   4  -1   3     1866.55     1922.30     21.54 o 
   5  -1   3      535.89      558.46      8.83 o 
   6  -1   3      370.49      374.50      9.81 o 
   7  -1   3       87.69       77.37      6.32 o 
   8  -1   3      164.52      156.83      8.57 o 
   9  -1   3       32.03       37.71     11.80 o 
  10  -1   3        8.89       10.86      8.56 o 
 -11   0   3        0.81        0.35     12.40 o 
 -10   0   3       16.99       10.18      6.23 o 
  -9   0   3      126.10      131.55      7.22 o 
  -8   0   3      902.07      847.67     17.55 o 
  -7   0   3      145.08      151.56      5.87 o 
  -6   0   3      312.96      305.94      8.38 o 
  -5   0   3        5.14        2.39      2.41 o 
  -4   0   3     2918.82     3187.30     26.80 o 
  -3   0   3      335.02      368.49      4.46 o 
  -2   0   3      141.59      132.33      2.44 o 
  -1   0   3      508.93      461.54      4.75 o 
   0   0   3     1807.21     1773.57     12.75 o 
   1   0   3      462.42      448.47     21.24 o 
   2   0   3       87.82       90.75      4.18 o 
   3   0   3      177.67      177.03      7.76 o 
   4   0   3      142.38      136.60      5.48 o 
   5   0   3      107.25      109.65      3.88 o 
   6   0   3      245.12      238.00      7.70 o 
   7   0   3      200.91      211.25      9.20 o 
   8   0   3       15.38       19.07      5.29 o 
   9   0   3      174.97      162.86     13.39 o 
 -11   1   3      155.91      142.03     24.20 o 
 -10   1   3      127.47      160.40     13.49 o 
  -9   1   3       18.39       17.88      4.88 o 
  -8   1   3       94.63       89.69      5.30 o 
  -7   1   3      241.73      252.86      7.11 o 
  -6   1   3      845.97      832.05     10.19 o 
  -5   1   3      694.05      735.66      8.61 o 
  -4   1   3       18.35       17.59      2.20 o 
  -3   1   3     1724.29     1712.67     12.83 o 
  -2   1   3      253.76      245.68      3.30 o 
  -1   1   3       37.45       31.36      1.00 o 
   0   1   3        3.36        2.07      1.03 o 
   1   1   3      950.19     1025.60     16.11 o 
   2   1   3      286.74      291.52      7.23 o 
   3   1   3       75.33       62.17      5.99 o 
   4   1   3      129.13      133.74      4.37 o 
   5   1   3        3.48        4.91      3.44 o 
   6   1   3      691.35      685.19     13.49 o 
   7   1   3        0.77        2.11      4.39 o 
   8   1   3        0.83        9.07      6.11 o 
   9   1   3       30.87       34.57      8.89 o 
 -12   2   3        0.46        5.15      6.88 o 
 -11   2   3        2.01        1.21      5.26 o 
 -10   2   3       28.57       30.11      5.94 o 
  -9   2   3        0.13        1.34      5.95 o 
  -8   2   3        0.95       -1.83      3.65 o 
  -7   2   3       30.47       32.20      3.27 o 
  -6   2   3     1257.19     1331.71     12.64 o 
  -5   2   3     2369.13     2678.14     21.85 o 
  -4   2   3      755.97      743.00      7.33 o 
  -3   2   3      226.37      233.05      3.19 o 
  -2   2   3     2244.46     2246.91     21.93 o 
  -1   2   3      848.65      859.10      7.80 o 
   0   2   3      600.57      556.58      5.91 o 
   1   2   3      227.19      240.40     10.72 o 
   2   2   3        4.39        4.54      3.47 o 
   3   2   3       62.20       68.40      8.01 o 
   4   2   3       56.87       52.20      3.23 o 
   5   2   3     1934.32     1882.59     30.28 o 
   6   2   3      707.16      640.08     20.74 o 
   7   2   3      256.51      237.63      9.89 o 
   8   2   3       34.94       38.41      8.67 o 
 -12   3   3       16.20       17.48      7.08 o 
 -11   3   3        5.70        5.47      5.50 o 
 -10   3   3      122.33      132.23      8.06 o 
  -9   3   3       45.33       37.27      6.75 o 
  -8   3   3       18.68       18.26      3.86 o 
  -7   3   3      126.78      127.55      4.65 o 
  -6   3   3      116.97      110.44      3.45 o 
  -5   3   3        7.90        9.19      2.05 o 
  -4   3   3       48.21       45.25      2.13 o 
  -3   3   3      213.85      247.80      4.08 o 
  -2   3   3     1253.63     1225.68     12.36 o 
  -1   3   3     3759.76     4014.47     32.30 o 
   0   3   3      352.27      374.90      4.96 o 
   1   3   3        0.83        6.19      1.31 o 
   2   3   3      203.37      212.27      6.03 o 
   3   3   3        4.58        4.72      2.50 o 
   4   3   3      778.17      763.91     15.63 o 
   5   3   3      300.69      308.49      9.98 o 
   6   3   3        4.61        4.35      5.44 o 
   7   3   3      106.53      128.92     11.01 o 
   8   3   3        8.80        7.46      7.90 o 
 -12   4   3        0.51       -3.06      6.12 o 
 -11   4   3       29.39       34.43      6.20 o 
 -10   4   3      373.79      369.38     12.19 o 
  -9   4   3        0.42       -2.80      5.61 o 
  -8   4   3      274.48      268.50      6.91 o 
  -7   4   3        1.41        2.38      2.44 o 
  -6   4   3        0.61        2.08      2.13 o 
  -5   4   3      391.69      407.27      4.96 o 
  -4   4   3      437.15      454.32      4.38 o 
  -3   4   3     2658.49     2820.25     24.15 o 
  -2   4   3       52.04       66.18      2.25 o 
  -1   4   3     1151.45     1259.26     11.42 o 
   0   4   3       98.21      118.18      3.08 o 
   1   4   3      151.80      150.66      3.72 o 
   2   4   3      136.56      139.38      5.36 o 
   3   4   3      507.56      536.21     12.86 o 
   4   4   3        5.51       12.15      5.35 o 
   5   4   3      106.42      120.90      7.30 o 
   6   4   3        1.55        5.60      4.86 o 
   7   4   3        0.00        6.46     12.13 o 
 -12   5   3        4.03        6.55      5.69 o 
 -11   5   3      506.18      494.21     16.78 o 
 -10   5   3      156.01      171.62      9.17 o 
  -9   5   3        0.01        0.30      3.70 o 
  -8   5   3       37.31       39.54      3.95 o 
  -7   5   3       92.72       93.14      3.69 o 
  -6   5   3        0.95        2.04      1.95 o 
  -5   5   3      502.13      508.69      6.17 o 
  -4   5   3      298.13      334.92      4.73 o 
  -3   5   3      795.80      847.86      8.58 o 
  -2   5   3       10.14       16.03      1.31 o 
  -1   5   3      118.94      104.59      3.07 o 
   0   5   3        0.10        1.62      1.64 o 
   1   5   3        8.14        0.66      2.68 o 
   2   5   3       49.69       48.48      4.22 o 
   3   5   3      128.89      122.60      7.22 o 
   4   5   3        1.44        9.02      7.09 o 
   5   5   3       87.26       93.51      7.43 o 
   6   5   3       28.48       32.85     10.05 o 
 -12   6   3      176.14      164.51     14.27 o 
 -11   6   3       11.44        6.58      7.79 o 
 -10   6   3       31.77       39.03      7.65 o 
  -9   6   3       87.70       82.37      6.90 o 
  -8   6   3      139.08      149.03      5.62 o 
  -7   6   3        0.03       -1.18      2.37 o 
  -6   6   3       48.11       50.82      2.81 o 
  -5   6   3      208.19      222.40      4.40 o 
  -4   6   3      259.47      273.84      4.72 o 
  -3   6   3       27.58       25.29      2.05 o 
  -2   6   3      642.37      638.10      7.80 o 
  -1   6   3      395.02      400.53      6.73 o 
   0   6   3        0.48        0.86      2.30 o 
   1   6   3       58.76       51.76      3.79 o 
   2   6   3      198.86      213.84      6.13 o 
   3   6   3       53.95       58.80      6.42 o 
   4   6   3       13.68       10.90      5.78 o 
   5   6   3       12.71       19.85      6.63 o 
 -12   7   3      142.45      130.16     12.62 o 
 -11   7   3       53.73       54.65      9.22 o 
 -10   7   3      112.63      149.87     10.43 o 
  -9   7   3       76.84       77.13     12.28 o 
  -8   7   3        1.51       -1.81      3.62 o 
  -7   7   3      143.00      163.66      5.34 o 
  -6   7   3      384.04      382.19      9.96 o 
  -5   7   3       32.88       29.80      3.65 o 
  -4   7   3        3.19        3.56      3.55 o 
  -3   7   3        8.98       10.34      3.85 o 
  -2   7   3        9.31       13.30      3.96 o 
  -1   7   3       68.85       66.58      4.97 o 
   0   7   3      237.81      239.99      7.60 o 
   1   7   3       10.10       15.39      3.56 o 
   2   7   3       24.44       32.35      3.64 o 
   3   7   3       28.56       24.19      5.55 o 
   4   7   3        2.45        2.52      7.57 o 
 -12   8   3       36.14       42.47      9.22 o 
 -11   8   3       14.12       17.78      7.46 o 
 -10   8   3       57.48       74.74      7.01 o 
  -9   8   3       49.75       54.30      6.63 o 
  -8   8   3       13.97        7.17      3.87 o 
  -7   8   3      179.07      177.82     11.76 o 
  -6   8   3       27.40       25.52      6.69 o 
  -5   8   3       28.94       20.87      4.38 o 
  -4   8   3       24.82       18.47      4.22 o 
  -3   8   3      197.23      184.81      6.80 o 
  -2   8   3      171.49      150.03      6.95 o 
  -1   8   3      301.67      290.04      8.97 o 
   0   8   3      154.34      142.95      6.53 o 
   1   8   3       40.20       36.18      4.48 o 
   2   8   3       10.62       14.52      3.51 o 
   3   8   3      368.31      453.68     22.94 o 
 -11   9   3       96.06       95.92     10.43 o 
 -10   9   3       16.92       17.54      6.22 o 
  -9   9   3       21.10       37.94      6.07 o 
  -8   9   3       36.06       57.73      9.96 o 
  -7   9   3      140.92      146.18      7.44 o 
  -6   9   3       41.22       40.45      5.49 o 
  -5   9   3      122.11      121.08      6.08 o 
  -4   9   3        4.76        7.12      3.95 o 
  -3   9   3      301.78      287.01      8.98 o 
  -2   9   3        9.40        9.90      4.36 o 
  -1   9   3       31.13       31.59      5.04 o 
   0   9   3       27.13       24.21      4.68 o 
   1   9   3        7.74       15.39      4.55 o 
   2   9   3        7.56       -0.75      6.97 o 
 -11  10   3       43.24       34.24      8.01 o 
 -10  10   3       87.29       88.34     16.24 o 
  -9  10   3       10.68        9.55     15.14 o 
  -8  10   3       40.70       42.79      7.78 o 
  -7  10   3       45.64       44.11      6.69 o 
  -6  10   3       66.09       67.78      5.72 o 
  -5  10   3       26.58       26.61      4.67 o 
  -4  10   3       26.58       23.31      4.58 o 
  -3  10   3       17.19        4.87      4.35 o 
  -2  10   3       44.39       52.30      5.91 o 
  -1  10   3       14.52        5.22      5.29 o 
   0  10   3        5.76       -2.29      4.59 o 
  -9  11   3        5.71       -7.79     15.58 o 
  -8  11   3       10.25        0.83     11.66 o 
  -7  11   3       64.17       64.15      8.90 o 
  -6  11   3        0.00       -1.25      4.15 o 
  -5  11   3        0.17       -0.69      4.68 o 
  -4  11   3       44.09       35.72      5.17 o 
  -3  11   3        7.93        6.61      4.68 o 
  -2  11   3        3.45        0.20      5.16 o 
   2 -13   4       24.09       24.56      9.39 o 
   3 -13   4       50.72       41.75      9.25 o 
   4 -13   4        9.40        8.67     11.19 o 
   5 -13   4       16.89       22.06     11.52 o 
   6 -13   4        1.57       21.84     11.41 o 
   7 -13   4       88.79       85.82      7.90 o 
   8 -13   4        6.54        2.74      6.91 o 
   0 -12   4        7.83       14.71     10.01 o 
   1 -12   4      380.56      395.06     12.21 o 
   2 -12   4       38.19       42.36      5.88 o 
   3 -12   4        5.77        4.17      6.36 o 
   4 -12   4       63.03       70.67      8.22 o 
   5 -12   4        0.28        1.43      4.00 o 
   6 -12   4       77.91       66.21      5.90 o 
   7 -12   4        2.05       -1.16      3.92 o 
   8 -12   4       12.60       14.27      6.91 o 
   9 -12   4        2.18       -1.76      6.80 o 
  -2 -11   4       15.77       20.55      6.39 o 
  -1 -11   4       90.42       82.20      6.24 o 
   0 -11   4       65.83       70.85      5.69 o 
   1 -11   4       21.70       23.24      4.27 o 
   2 -11   4       30.58       33.76      4.45 o 
   3 -11   4        7.31        9.64      3.91 o 
   4 -11   4       39.16       41.20      4.02 o 
   5 -11   4        4.54       -1.78      3.57 o 
   6 -11   4        9.51       10.06      3.83 o 
   7 -11   4        7.09       12.76      6.53 o 
   8 -11   4       16.33       11.75      5.22 o 
   9 -11   4        2.90        2.84      5.56 o 
  10 -11   4        5.79        7.29      9.82 o 
  -3 -10   4        1.22        4.80      5.26 o 
  -2 -10   4       22.96       25.19      4.79 o 
  -1 -10   4        0.48        6.37      3.98 o 
   0 -10   4      614.78      608.39     12.42 o 
   1 -10   4       90.81       95.34      5.61 o 
   2 -10   4        1.21       -1.60      3.20 o 
   3 -10   4      154.13      158.42      5.32 o 
   4 -10   4      108.35      102.91      4.79 o 
   5 -10   4        1.74        1.51      3.08 o 
   6 -10   4        0.20        1.13      3.10 o 
   7 -10   4        0.10       -1.92      3.84 o 
   8 -10   4       12.53        9.53      4.64 o 
   9 -10   4        0.30       -2.20      4.40 o 
  10 -10   4        9.56        4.00      5.60 o 
  11 -10   4       10.27       23.53      8.94 o 
  -5  -9   4       84.84      110.39     14.43 o 
  -4  -9   4       61.22       69.44      8.04 o 
  -3  -9   4       28.45       16.74      4.63 o 
  -2  -9   4       35.66       37.45      4.92 o 
  -1  -9   4        0.41       -1.79      3.57 o 
   0  -9   4       24.92       25.84      4.14 o 
   1  -9   4       72.20       80.18      5.03 o 
   2  -9   4       44.82       42.03      3.50 o 
   3  -9   4        7.40        7.61      2.74 o 
   4  -9   4       19.98       24.24      2.67 o 
   5  -9   4      123.44      118.44      4.82 o 
   6  -9   4      147.27      157.82      5.48 o 
   7  -9   4      212.95      198.61      8.50 o 
   8  -9   4        1.40       -0.29      4.19 o 
   9  -9   4       12.93       13.93      7.22 o 
  10  -9   4        2.56        1.13      5.16 o 
  11  -9   4       14.15       20.67      7.23 o 
  -6  -8   4       55.05       43.12      9.22 o 
  -5  -8   4       10.77       18.48      7.44 o 
  -4  -8   4       64.90       73.04      5.96 o 
  -3  -8   4      267.87      263.08      9.61 o 
  -2  -8   4      129.49      127.38      7.90 o 
  -1  -8   4       85.85       90.36      5.36 o 
   0  -8   4       69.35       67.42      4.64 o 
   1  -8   4        1.14        1.06      2.07 o 
   2  -8   4        9.53        8.35      2.08 o 
   3  -8   4       36.26       36.31      2.54 o 
   4  -8   4       18.53       22.50      2.99 o 
   5  -8   4        4.25        2.15      2.60 o 
   6  -8   4      161.57      173.70      7.53 o 
   7  -8   4       41.77       44.66      5.16 o 
   8  -8   4        0.02       -2.13      4.27 o 
   9  -8   4       15.99       17.78      5.19 o 
  10  -8   4       49.04       57.81      6.63 o 
  11  -8   4        4.44       10.10     22.44 o 
  -7  -7   4        0.63       -4.17      9.77 o 
  -6  -7   4        6.49       17.40      6.36 o 
  -5  -7   4        3.64       -2.00      4.00 o 
  -4  -7   4        1.43        5.67      3.89 o 
  -3  -7   4        0.26        2.89      4.43 o 
  -2  -7   4       32.41       35.16      4.23 o 
  -1  -7   4      362.56      366.35      8.43 o 
   0  -7   4       13.72       21.88      2.43 o 
   1  -7   4      183.08      171.63      4.41 o 
   2  -7   4        1.16        1.11      1.63 o 
   3  -7   4       49.08       44.48      3.02 o 
   4  -7   4       52.30       59.48      3.06 o 
   5  -7   4        0.64        1.52      2.16 o 
   6  -7   4      552.51      576.47     21.91 o 
   7  -7   4        1.48        2.89      3.90 o 
   8  -7   4       45.36       52.23      7.94 o 
   9  -7   4        6.66        4.60      4.54 o 
  10  -7   4       30.42       29.29      5.73 o 
  11  -7   4        3.98       19.64     11.41 o 
  -8  -6   4        1.61        0.11      9.11 o 
  -7  -6   4       50.23       71.41      7.69 o 
  -6  -6   4      366.13      367.93     10.32 o 
  -5  -6   4       10.02        9.47      4.16 o 
  -4  -6   4        3.73        2.66      3.51 o 
  -3  -6   4        0.05       -0.01      3.30 o 
  -2  -6   4      629.89      603.96      9.01 o 
  -1  -6   4      152.54      168.53      3.45 o 
   0  -6   4     1716.60     1736.97     15.24 o 
   1  -6   4      347.26      336.66      5.17 o 
   2  -6   4     2473.94     2369.84     20.01 o 
   3  -6   4      399.61      392.42      7.13 o 
   4  -6   4    16044.07    15941.59    143.32 o 
   5  -6   4       55.50       50.47      4.34 o 
   6  -6   4      397.12      403.48     11.78 o 
   7  -6   4      217.52      227.24      8.34 o 
   8  -6   4       30.47       23.23      5.54 o 
   9  -6   4      203.39      207.91     25.95 o 
  10  -6   4        5.17       -3.08      6.16 o 
  11  -6   4        7.61       -4.17      8.34 o 
  -8  -5   4       16.48       23.69      8.34 o 
  -7  -5   4       93.46      104.40      6.55 o 
  -6  -5   4       67.38       75.53      5.38 o 
  -5  -5   4       81.28       82.77      5.09 o 
  -4  -5   4       20.58       13.41      3.54 o 
  -3  -5   4      195.11      190.78      5.81 o 
  -2  -5   4      307.22      334.36      5.42 o 
  -1  -5   4      245.69      229.13      3.82 o 
   0  -5   4      327.66      313.97      5.46 o 
   1  -5   4      654.59      659.24      7.48 o 
   2  -5   4      441.29      455.77      5.75 o 
   3  -5   4       48.21       43.49      2.42 o 
   4  -5   4     1830.15     1850.09     18.97 o 
   5  -5   4       96.95       99.41      5.02 o 
   6  -5   4       40.69       45.81      4.36 o 
   7  -5   4       40.45       44.51      5.87 o 
   8  -5   4       59.20       64.89      6.77 o 
   9  -5   4        1.06       11.72      7.13 o 
  10  -5   4        5.23       -1.92      5.36 o 
  11  -5   4        6.01       14.38     10.21 o 
  -9  -4   4        7.27        9.94      7.75 o 
  -8  -4   4       19.61       13.08      4.60 o 
  -7  -4   4      166.53      153.64      7.51 o 
  -6  -4   4      305.63      314.22      9.38 o 
  -5  -4   4     1841.47     1731.43     20.97 o 
  -4  -4   4       17.60       23.59      3.32 o 
  -3  -4   4      126.13      138.49      4.06 o 
  -2  -4   4      650.47      665.01      8.27 o 
  -1  -4   4       65.76       60.16      2.17 o 
   0  -4   4       68.66       66.90      2.15 o 
   1  -4   4       64.40       59.45      2.09 o 
   2  -4   4        5.03        0.46      1.67 o 
   3  -4   4       86.54       92.50      3.34 o 
   4  -4   4      524.65      477.03     12.74 o 
   5  -4   4        4.59        8.97      3.89 o 
   6  -4   4       66.60       60.56      5.45 o 
   7  -4   4        7.46        3.20      4.39 o 
   8  -4   4       48.85       44.78      9.08 o 
   9  -4   4        2.29        9.32      5.22 o 
  10  -4   4       76.95      106.56     13.06 o 
  11  -4   4       16.77       28.97     10.86 o 
 -10  -3   4        0.36       17.88      7.07 o 
  -9  -3   4       50.81       45.12     10.14 o 
  -8  -3   4        2.47        3.38      4.16 o 
  -7  -3   4        0.18        0.71      3.89 o 
  -6  -3   4     1295.81     1274.20     18.47 o 
  -5  -3   4      374.05      331.02      8.62 o 
  -4  -3   4      102.23      103.63      4.22 o 
  -3  -3   4       64.61       63.54      2.61 o 
  -2  -3   4       36.12       49.66      2.30 o 
  -1  -3   4     1093.70     1083.01      9.27 o 
   0  -3   4      461.37      444.52      5.13 o 
   1  -3   4     3431.55     3291.51     37.66 o 
   2  -3   4        0.00        5.78      3.66 o 
   3  -3   4      672.60      641.41     13.47 o 
   4  -3   4      513.64      511.60      8.16 o 
   5  -3   4       47.32       48.15      3.57 o 
   6  -3   4        4.62        3.46      4.23 o 
   7  -3   4       44.05       46.11      5.87 o 
   8  -3   4       48.33       50.45      5.50 o 
   9  -3   4        0.21       -2.47      4.94 o 
  10  -3   4       87.33       69.69     11.08 o 
 -10  -2   4      200.85      212.13     12.17 o 
  -9  -2   4        0.16        6.66      9.17 o 
  -8  -2   4        3.58        6.26      4.06 o 
  -7  -2   4     2636.93     2416.60     30.10 o 
  -6  -2   4      515.03      507.58     10.19 o 
  -5  -2   4      212.77      223.85      6.55 o 
  -4  -2   4      418.49      408.08      6.35 o 
  -3  -2   4      188.45      163.80      3.58 o 
  -2  -2   4     1542.53     1698.52     13.61 o 
  -1  -2   4      445.68      489.96      5.15 o 
   0  -2   4     3996.58     3870.78     34.08 o 
   1  -2   4       11.49       13.19      1.60 o 
   2  -2   4     1161.29     1187.68     11.92 o 
   3  -2   4      172.06      191.70      4.32 o 
   4  -2   4     1922.98     1926.01     36.21 o 
   5  -2   4       13.22       19.47      2.79 o 
   6  -2   4        2.60        1.10      2.88 o 
   7  -2   4       39.06       44.88      4.92 o 
   8  -2   4      160.13      152.18     11.58 o 
   9  -2   4        4.91        4.80      6.16 o 
  10  -2   4        4.39       14.27      8.67 o 
 -11  -1   4        0.03        8.13      6.78 o 
 -10  -1   4        0.07        3.73      5.82 o 
  -9  -1   4       13.41       13.05      3.96 o 
  -8  -1   4       93.59       92.27      5.71 o 
  -7  -1   4       82.23       74.88      9.15 o 
  -6  -1   4        0.01       -1.53      3.05 o 
  -5  -1   4       19.49       15.80      2.57 o 
  -4  -1   4      183.65      185.42      4.33 o 
  -3  -1   4      280.23      283.27      3.93 o 
  -2  -1   4      483.95      556.25      5.74 o 
  -1  -1   4       74.47       75.42      2.52 o 
   0  -1   4      243.26      223.02      3.93 o 
   1  -1   4      161.20      151.70      2.72 o 
   2  -1   4      107.14      103.86      4.91 o 
   3  -1   4       21.16       19.14      3.12 o 
   4  -1   4        5.55        5.13      1.59 o 
   5  -1   4       57.45       63.10      3.26 o 
   6  -1   4       69.20       74.23      4.53 o 
   7  -1   4      250.51      264.38     11.34 o 
   8  -1   4       10.55        4.59      6.15 o 
   9  -1   4      207.11      195.56     15.14 o 
  10  -1   4        0.10       -3.84      7.68 o 
 -11   0   4       85.08       95.93      9.72 o 
 -10   0   4        3.16        7.28      6.79 o 
  -9   0   4       54.05       59.48      5.26 o 
  -8   0   4       10.23        6.58      3.31 o 
  -7   0   4        0.33        0.89      3.42 o 
  -6   0   4       87.50       98.02      3.81 o 
  -5   0   4       26.63       30.11      2.38 o 
  -4   0   4      574.59      620.45      7.04 o 
  -3   0   4     4032.62     4151.08     30.07 o 
  -1   0   4     1181.82     1242.65     10.34 o 
   0   0   4      249.59      227.33      2.90 o 
   1   0   4      572.02      546.07     10.93 o 
   2   0   4     1265.16     1288.53     20.82 o 
   3   0   4      527.30      555.06     14.20 o 
   4   0   4       79.72       83.32      5.54 o 
   5   0   4      442.86      409.34      7.29 o 
   6   0   4      220.27      216.91      8.70 o 
   7   0   4      233.88      219.89     11.52 o 
   8   0   4        0.80        9.62      6.64 o 
   9   0   4        1.39        2.52      7.13 o 
 -11   1   4        3.27        4.27      6.23 o 
 -10   1   4        0.15       -3.11      6.22 o 
  -9   1   4      389.56      367.53      9.87 o 
  -8   1   4      152.70      142.87      9.36 o 
  -7   1   4       79.10       67.72      4.07 o 
  -6   1   4      382.81      420.02      6.62 o 
  -5   1   4      851.39      934.63     10.25 o 
  -4   1   4      493.09      573.35      6.64 o 
  -3   1   4     1086.29     1191.31      9.07 o 
  -2   1   4      827.38      856.52      7.70 o 
  -1   1   4     1400.63     1379.98     11.27 o 
   0   1   4       14.46       19.21      1.17 o 
   1   1   4      104.03      133.11      4.57 o 
   2   1   4      185.67      189.08     10.60 o 
   3   1   4     1594.06     1583.18     26.07 o 
   4   1   4       36.46       40.93     10.65 o 
   5   1   4      408.72      388.74      8.25 o 
   6   1   4      541.89      498.34     12.36 o 
   7   1   4        4.43        1.18      4.68 o 
   8   1   4        3.91        6.25      5.51 o 
   9   1   4        1.42       -3.13      6.26 o 
 -12   2   4       29.21       31.41      7.75 o 
 -11   2   4       28.72       36.09      6.38 o 
 -10   2   4      121.80      121.09      8.08 o 
  -9   2   4      649.00      642.37     12.50 o 
  -8   2   4      408.09      402.98      9.50 o 
  -7   2   4        3.11       -1.14      2.55 o 
  -6   2   4      602.48      607.69      9.73 o 
  -5   2   4        0.44        1.58      1.85 o 
  -4   2   4     4150.64     4581.12     33.38 o 
  -3   2   4     1926.83     2171.83     15.80 o 
  -2   2   4     1535.01     1578.52     16.04 o 
   0   2   4      813.37      859.93      7.76 o 
   1   2   4     1079.66     1169.19     16.88 o 
   2   2   4       47.96       58.01      5.13 o 
   3   2   4        0.91       -2.48      4.95 o 
   4   2   4       34.37       30.21      2.79 o 
   5   2   4        6.45        9.18      3.61 o 
   6   2   4       15.38       16.77      5.81 o 
   7   2   4      124.77      123.45     17.17 o 
   8   2   4        0.19        2.19      7.02 o 
 -12   3   4        0.07       -4.42      8.83 o 
 -11   3   4       26.86       30.95      7.81 o 
 -10   3   4      198.84      218.68     15.22 o 
  -9   3   4        6.70        8.22      4.72 o 
  -8   3   4      542.51      536.86     10.50 o 
  -7   3   4       11.21        4.77      2.54 o 
  -6   3   4       11.48       11.99      2.27 o 
  -5   3   4     1552.05     1654.70     13.84 o 
  -4   3   4        1.08       -0.63      1.25 o 
  -3   3   4      318.42      305.09      5.28 o 
  -2   3   4       72.72       83.16      2.77 o 
  -1   3   4       65.28       56.48      2.04 o 
   0   3   4      963.20     1048.18     10.62 o 
   1   3   4     1201.97     1261.30     13.90 o 
   2   3   4        4.02        4.96      2.04 o 
   3   3   4      176.73      181.10      5.39 o 
   4   3   4        9.25        5.89      3.80 o 
   5   3   4       61.08       58.31      5.28 o 
   6   3   4       31.60       29.37      5.09 o 
   7   3   4       38.53       41.04      8.34 o 
 -12   4   4       42.36       54.85     10.90 o 
 -11   4   4       16.74       18.28      5.93 o 
 -10   4   4        7.43        4.91      4.95 o 
  -9   4   4      349.09      369.34     14.77 o 
  -8   4   4        4.01        2.72      3.45 o 
  -7   4   4      151.69      156.55      4.48 o 
  -6   4   4       55.51       56.37      3.14 o 
  -5   4   4        7.59        8.77      1.66 o 
  -4   4   4        1.01        2.89      2.57 o 
  -3   4   4        1.12        0.17      1.72 o 
  -2   4   4      668.84      657.00      8.13 o 
  -1   4   4      114.14      131.99      3.22 o 
   0   4   4        0.29       -0.82      1.64 o 
   1   4   4      842.64      821.41     10.47 o 
   2   4   4     1123.30     1065.95     16.40 o 
   3   4   4       24.72       22.05      4.65 o 
   4   4   4      167.36      165.54     11.39 o 
   5   4   4       16.39       15.89      4.62 o 
   6   4   4       11.09        0.38      4.67 o 
 -12   5   4        3.40        1.21      7.68 o 
 -11   5   4      201.19      200.72     14.82 o 
 -10   5   4        6.68        3.73      7.13 o 
  -9   5   4      174.44      175.72      7.76 o 
  -8   5   4        2.72        2.65      3.14 o 
  -7   5   4       29.36       37.94      3.29 o 
  -6   5   4       17.34       25.43      3.03 o 
  -5   5   4       36.25       33.50      2.52 o 
  -4   5   4        6.46        8.29      2.48 o 
  -3   5   4      202.15      211.04      4.50 o 
  -2   5   4       40.74       40.90      2.12 o 
  -1   5   4       46.06       45.31      2.24 o 
   0   5   4      591.82      609.59     10.52 o 
   1   5   4     1391.87     1318.27     22.96 o 
   2   5   4       12.77       21.16      4.78 o 
   3   5   4       61.95       75.73      7.97 o 
   4   5   4        1.47       -1.42      4.36 o 
   5   5   4       10.62       10.63      5.60 o 
   6   5   4        0.11       11.20     16.24 o 
 -12   6   4       20.91       28.53      9.00 o 
 -11   6   4       52.01       58.93      9.77 o 
 -10   6   4        6.95        4.80      5.43 o 
  -9   6   4       83.20       68.38     11.69 o 
  -8   6   4       33.53       34.01      3.94 o 
  -7   6   4       40.73       40.31      3.63 o 
  -6   6   4      178.97      187.42      5.01 o 
  -5   6   4        0.01       -1.86      3.71 o 
  -4   6   4        2.89        3.27      2.84 o 
  -3   6   4      494.57      479.12      7.79 o 
  -2   6   4       42.99       48.71      6.16 o 
  -1   6   4       43.51       39.61      3.83 o 
   0   6   4     1208.16     1224.14     20.42 o 
   1   6   4       57.56       52.92      5.17 o 
   2   6   4       30.18       17.91      6.37 o 
   3   6   4       76.46       91.97      8.41 o 
   4   6   4      269.06      322.87     33.53 o 
   5   6   4       15.74       20.63      8.12 o 
 -12   7   4        2.38        2.96      7.02 o 
 -11   7   4       23.10       12.18      7.46 o 
 -10   7   4       14.71       21.11      5.74 o 
  -9   7   4       31.54       28.00      5.85 o 
  -8   7   4        7.25       13.81      4.07 o 
  -7   7   4       13.45       11.91      3.08 o 
  -6   7   4       20.01       27.97      4.27 o 
  -5   7   4        0.09       -1.85      3.70 o 
  -4   7   4       21.10       19.22      3.72 o 
  -3   7   4       21.45       21.51      3.71 o 
  -2   7   4      134.57      133.23      6.16 o 
  -1   7   4      748.39      700.40     12.85 o 
   0   7   4      106.46       95.93      5.10 o 
   1   7   4      893.91      874.46     13.92 o 
   2   7   4       18.91       20.87     11.03 o 
   3   7   4        0.05       -2.03      5.82 o 
 -11   8   4        0.43       12.18      7.46 o 
 -10   8   4      160.44      154.31      8.60 o 
  -9   8   4      318.27      356.67     11.83 o 
  -8   8   4       73.80       72.51      8.10 o 
  -7   8   4        0.41       -2.12      4.24 o 
  -6   8   4      479.85      494.61     12.84 o 
  -5   8   4      278.87      256.44      8.31 o 
  -4   8   4        3.06        3.17      3.70 o 
  -3   8   4       21.68       21.20      4.50 o 
  -2   8   4        0.11       -1.89      3.79 o 
  -1   8   4        5.14        0.23      7.25 o 
   0   8   4        2.31        8.37      3.73 o 
   1   8   4       30.77       38.14      7.31 o 
   2   8   4      147.59      172.33     24.75 o 
 -11   9   4      196.53      226.55     11.36 o 
 -10   9   4      170.94      190.82     10.22 o 
  -9   9   4        2.15       -3.36      6.72 o 
  -8   9   4      245.81      242.95     11.82 o 
  -7   9   4      711.50      730.65     20.41 o 
  -6   9   4       42.44       51.21      5.86 o 
  -5   9   4      257.48      260.12      7.95 o 
  -4   9   4        0.61       -0.48      3.82 o 
  -3   9   4      126.34      122.11      6.53 o 
  -2   9   4      197.99      164.28     11.14 o 
  -1   9   4        8.89        9.64      4.17 o 
   0   9   4       29.15       36.11      5.14 o 
   1   9   4        2.39       -4.20      8.40 o 
 -10  10   4       21.04       19.21     15.80 o 
  -9  10   4        3.58       -3.63      7.27 o 
  -8  10   4      322.33      318.33     16.60 o 
  -7  10   4       66.89       70.10      8.53 o 
  -6  10   4       96.05       99.01      7.00 o 
  -5  10   4       27.21       13.85      6.86 o 
  -4  10   4      181.55      169.22      7.99 o 
  -3  10   4        1.69       -2.23      4.46 o 
  -2  10   4        0.54       -2.76      5.53 o 
  -1  10   4        0.02       -2.26      4.52 o 
  -9  11   4        0.59       -3.85      7.69 o 
  -8  11   4        0.50       -3.45      6.89 o 
  -7  11   4      189.45      214.03     10.69 o 
  -6  11   4       11.28       10.42      5.53 o 
  -5  11   4        0.06        0.65      4.47 o 
  -4  11   4        0.00        6.92      5.67 o 
  -3  11   4        1.88        3.99      5.48 o 
   2 -13   5       72.88       65.86     10.28 o 
   3 -13   5      147.41      168.48     10.00 o 
   4 -13   5       14.40       11.15      6.22 o 
   5 -13   5        3.74        3.92      5.97 o 
   6 -13   5        0.44       -2.69      5.38 o 
   7 -13   5       11.19        1.76      6.58 o 
   8 -13   5        8.61        6.47      7.13 o 
  -1 -12   5        6.04       12.23      8.65 o 
   0 -12   5        2.82       13.94      7.08 o 
   1 -12   5       16.27       21.99      5.11 o 
   2 -12   5      148.58      155.32      7.87 o 
   3 -12   5        0.84       -2.38      4.77 o 
   4 -12   5        4.25        4.50      3.52 o 
   5 -12   5        7.84        4.78      3.58 o 
   6 -12   5        8.00       11.26      3.74 o 
   7 -12   5       22.16       27.43      9.55 o 
   8 -12   5        0.43       -0.80      4.74 o 
   9 -12   5       13.24       18.99      7.90 o 
  -2 -11   5        9.39        1.43      7.89 o 
  -1 -11   5       26.10       37.73      5.13 o 
   0 -11   5        4.21        4.99      3.83 o 
   1 -11   5        8.00       10.75      4.06 o 
   2 -11   5       63.59       60.13      5.63 o 
   3 -11   5       17.31       17.43      3.49 o 
   4 -11   5       14.68        8.60      3.73 o 
   5 -11   5        3.76       -0.88      4.04 o 
   6 -11   5        0.06       -1.53      3.06 o 
   7 -11   5       22.59       17.01      5.30 o 
   8 -11   5        0.99       -1.95      6.04 o 
   9 -11   5        8.70       10.11      5.15 o 
  10 -11   5        6.17        8.07     11.80 o 
  -4 -10   5       12.73       12.36      8.46 o 
  -3 -10   5        8.89       20.48      7.32 o 
  -2 -10   5        2.81        2.56      4.19 o 
  -1 -10   5       50.16       57.19      5.42 o 
   0 -10   5        5.19        8.19      3.91 o 
   1 -10   5       17.54       19.19      4.00 o 
   2 -10   5       71.82       66.20      4.63 o 
   3 -10   5      285.44      287.32      7.44 o 
   4 -10   5       40.00       47.62      3.91 o 
   5 -10   5        6.89        7.67      3.28 o 
   6 -10   5       49.18       44.74      4.55 o 
   7 -10   5       24.29       23.83      5.01 o 
   8 -10   5       37.47       32.91      6.54 o 
   9 -10   5        1.23       -1.13      4.53 o 
  10 -10   5       12.33       19.86     11.25 o 
  -5  -9   5       12.85       27.96      9.49 o 
  -4  -9   5        2.82        1.37      4.94 o 
  -3  -9   5      127.14      121.96      6.99 o 
  -2  -9   5        8.07        9.29      4.16 o 
  -1  -9   5       20.94       18.22      4.17 o 
   0  -9   5       76.26       71.29      5.15 o 
   1  -9   5       72.82       77.62      4.18 o 
   2  -9   5       12.36       10.02      2.92 o 
   3  -9   5       17.10       14.05      2.56 o 
   4  -9   5       92.97      108.81      4.00 o 
   5  -9   5        2.55        2.09      3.12 o 
   6  -9   5      453.02      441.91     10.37 o 
   7  -9   5        8.51        7.09      4.38 o 
   8  -9   5        1.58       -2.16      4.31 o 
   9  -9   5       13.72        2.63      4.76 o 
  10  -9   5       20.85       26.65      7.21 o 
  11  -9   5        6.73       -1.25     10.37 o 
  -6  -8   5       14.63       28.48      8.59 o 
  -5  -8   5        0.27        4.49      5.03 o 
  -4  -8   5       36.17       47.30      5.34 o 
  -3  -8   5       78.60       86.91      5.79 o 
  -2  -8   5        1.75       -1.85      3.70 o 
  -1  -8   5        1.60        3.62      3.50 o 
   0  -8   5        2.41        3.85      2.45 o 
   1  -8   5       49.17       55.33      3.16 o 
   2  -8   5        3.67        3.51      1.96 o 
   3  -8   5       37.34       41.79      3.41 o 
   4  -8   5        0.46        2.35      2.28 o 
   5  -8   5        1.06        1.42      2.85 o 
   6  -8   5      144.47      147.30      7.30 o 
   7  -8   5        0.50        1.38      4.26 o 
   8  -8   5        9.30       11.64      4.63 o 
   9  -8   5        0.07       -2.84      5.69 o 
  10  -8   5       35.92       31.83      7.13 o 
  11  -8   5        1.89       -3.18      9.99 o 
  -7  -7   5      230.39      240.60     13.62 o 
  -6  -7   5        9.20       13.39      5.28 o 
  -5  -7   5        0.07        2.05      4.05 o 
  -4  -7   5      181.42      173.35     10.20 o 
  -3  -7   5        0.13       -1.45      3.57 o 
  -2  -7   5        3.55        3.89      3.00 o 
  -1  -7   5      237.47      254.38      5.25 o 
   0  -7   5       16.73       15.78      2.06 o 
   1  -7   5       30.33       32.15      2.72 o 
   2  -7   5       90.86       84.67      3.06 o 
   3  -7   5      452.99      422.51      6.10 o 
   4  -7   5      363.37      356.49      7.21 o 
   5  -7   5       14.78       11.90      3.21 o 
   6  -7   5      225.36      203.20     10.08 o 
   7  -7   5       16.69       19.72      4.43 o 
   8  -7   5        1.61        7.70      4.37 o 
   9  -7   5       10.78        9.40      6.31 o 
  10  -7   5       59.54       62.00     12.29 o 
  11  -7   5       14.19       11.74     11.41 o 
  -8  -6   5       84.43      116.96     10.62 o 
  -7  -6   5       42.69       46.46     10.04 o 
  -6  -6   5        0.19       -1.98      3.96 o 
  -5  -6   5     1260.64     1120.18     17.91 o 
  -4  -6   5       19.99       20.77      3.83 o 
  -3  -6   5       26.62       23.47      3.60 o 
  -2  -6   5      162.12      178.85      4.80 o 
  -1  -6   5      645.94      666.38      7.35 o 
   0  -6   5     1908.55     1897.99     16.60 o 
   1  -6   5       22.21       20.30      1.98 o 
   2  -6   5       46.62       39.74      2.22 o 
   3  -6   5     1726.08     1570.61     18.83 o 
   4  -6   5       26.66       28.47      2.41 o 
   5  -6   5       31.98       35.44      4.06 o 
   6  -6   5       51.09       42.89      4.48 o 
   7  -6   5      110.34      105.51      8.40 o 
   8  -6   5        0.38       -0.94      8.83 o 
   9  -6   5       40.87       33.99      7.33 o 
  10  -6   5        0.95        1.10      9.00 o 
  11  -6   5        0.14       -4.39      8.78 o 
  -8  -5   5       25.41       29.95      7.24 o 
  -7  -5   5        8.75        7.78      4.19 o 
  -6  -5   5      112.90       84.35      6.28 o 
  -5  -5   5        6.37        7.23      3.65 o 
  -4  -5   5       61.22       69.47      4.50 o 
  -3  -5   5      499.60      503.92      7.76 o 
  -2  -5   5      354.99      389.50      8.03 o 
  -1  -5   5      559.76      590.71      6.55 o 
   0  -5   5       88.57       90.18      2.84 o 
   1  -5   5      223.09      247.46      4.50 o 
   2  -5   5       92.31       96.20      3.36 o 
   3  -5   5     2161.03     2133.00     27.27 o 
   4  -5   5      111.00      110.58      3.29 o 
   5  -5   5       61.46       58.63      4.03 o 
   6  -5   5       17.57       16.14      7.68 o 
   7  -5   5      395.82      367.52     13.89 o 
   8  -5   5       46.95       56.51     13.33 o 
   9  -5   5        4.06       -1.43      5.87 o 
  10  -5   5        0.26       -3.62      7.24 o 
  -9  -4   5       43.37       49.01      9.09 o 
  -8  -4   5       57.25       63.27      8.09 o 
  -7  -4   5      504.13      482.09     10.50 o 
  -6  -4   5       17.95       22.91      4.05 o 
  -5  -4   5      126.54      110.91      5.18 o 
  -4  -4   5       44.38       50.03      3.23 o 
  -3  -4   5       16.48       10.02      2.02 o 
  -2  -4   5        0.00        0.43      1.70 o 
  -1  -4   5      585.84      562.06      6.15 o 
   0  -4   5       58.15       64.74      2.23 o 
   1  -4   5       77.72       79.48      3.07 o 
   2  -4   5        0.41       -0.94      1.87 o 
   3  -4   5     1413.71     1409.97     16.77 o 
   4  -4   5      294.89      298.32      9.41 o 
   5  -4   5      110.35      106.93      4.53 o 
   6  -4   5      649.34      660.96     30.67 o 
   7  -4   5      168.54      168.56      9.56 o 
   8  -4   5       63.03       65.31      7.69 o 
   9  -4   5       35.16       43.62      6.51 o 
  10  -4   5       39.01       27.33      9.55 o 
 -10  -3   5       62.31       58.52      8.89 o 
  -9  -3   5        3.28        6.14      5.39 o 
  -8  -3   5       21.11       11.56      4.16 o 
  -7  -3   5      301.57      279.64      7.98 o 
  -6  -3   5      667.83      617.23     11.04 o 
  -5  -3   5      620.21      614.44     10.32 o 
  -4  -3   5      612.79      609.37      9.13 o 
  -3  -3   5        1.08        2.02      1.78 o 
  -2  -3   5     1616.82     1729.68     14.94 o 
  -1  -3   5      364.44      368.12      4.81 o 
   0  -3   5        1.06        1.15      1.33 o 
   1  -3   5       48.38       37.41      2.47 o 
   2  -3   5      909.73      922.04     13.29 o 
   3  -3   5       17.33       21.17      2.45 o 
   4  -3   5        2.06        1.26      2.60 o 
   5  -3   5       39.50       45.77      5.84 o 
   6  -3   5       51.84       43.07      5.72 o 
   7  -3   5       28.62       23.76      5.58 o 
   8  -3   5       59.43       56.41      6.26 o 
   9  -3   5       47.33       48.12      6.83 o 
  10  -3   5        4.86       10.21      8.67 o 
 -10  -2   5       56.42       71.15      8.50 o 
  -9  -2   5      328.96      293.07     13.05 o 
  -8  -2   5      220.03      209.80      7.90 o 
  -7  -2   5      301.50      288.68      8.57 o 
  -6  -2   5      255.67      258.32      7.58 o 
  -5  -2   5      429.76      435.76     10.36 o 
  -4  -2   5      919.42      889.19      9.39 o 
  -3  -2   5      980.73     1057.94     10.73 o 
  -2  -2   5      124.13      138.84      2.98 o 
  -1  -2   5     2257.43     2090.25     22.18 o 
   0  -2   5      602.69      586.85      7.67 o 
   1  -2   5       30.08       30.38      2.20 o 
   2  -2   5       70.73       67.50      2.76 o 
   3  -2   5       38.55       42.56      2.46 o 
   4  -2   5       50.61       64.40      2.98 o 
   5  -2   5        2.69        1.67      3.26 o 
   6  -2   5       81.76       82.91      6.26 o 
   7  -2   5        0.19       -2.19      4.38 o 
   8  -2   5      368.30      375.36     12.32 o 
   9  -2   5       67.42       70.56      9.99 o 
  10  -2   5        0.08       13.61      8.12 o 
 -11  -1   5       47.79       56.60      8.85 o 
 -10  -1   5        0.54       -1.41      4.99 o 
  -9  -1   5       33.99       38.39      5.16 o 
  -8  -1   5       21.58       19.26      4.58 o 
  -7  -1   5        2.26        2.70      3.53 o 
  -6  -1   5       33.69       36.11      3.79 o 
  -5  -1   5      128.15      127.30      4.62 o 
  -4  -1   5     1625.54     1793.02     14.87 o 
  -3  -1   5     3622.39     4152.96     31.88 o 
  -2  -1   5     1477.92     1486.14     12.62 o 
  -1  -1   5       23.16       24.87      1.81 o 
   0  -1   5     2340.89     2243.31     43.05 o 
   1  -1   5      297.93      292.78      4.56 o 
   2  -1   5      318.45      310.35      9.93 o 
   3  -1   5      305.84      305.36      9.25 o 
   4  -1   5       49.77       51.93      4.42 o 
   5  -1   5       67.71       67.50      3.18 o 
   6  -1   5       85.27       86.80      8.63 o 
   7  -1   5      687.72      668.05     15.76 o 
   8  -1   5      523.30      499.94     16.82 o 
   9  -1   5       97.98      101.84     11.41 o 
 -11   0   5       18.78       12.07      6.98 o 
 -10   0   5       13.32        8.04      5.35 o 
  -9   0   5        5.82        6.68      3.14 o 
  -8   0   5      523.62      510.83     11.10 o 
  -7   0   5       24.98       19.62      3.58 o 
  -6   0   5        5.01        4.05      2.31 o 
  -5   0   5      457.79      492.34      6.54 o 
  -4   0   5      285.47      292.37      4.67 o 
  -3   0   5       27.94       37.01      1.86 o 
  -2   0   5       49.66       57.92      1.82 o 
  -1   0   5      177.11      215.56      3.37 o 
   0   0   5      752.19      761.67      7.25 o 
   1   0   5     4401.46     4645.14     63.37 o 
   2   0   5       32.07       32.64      3.58 o 
   3   0   5        2.60        4.02      3.10 o 
   4   0   5      173.54      187.48      9.45 o 
   5   0   5        0.28        3.97      5.09 o 
   6   0   5      435.67      422.07     10.93 o 
   7   0   5      199.84      178.48     15.31 o 
   8   0   5        8.05        9.42     11.03 o 
   9   0   5       42.82       40.82      9.11 o 
 -11   1   5        0.10        8.93      5.73 o 
 -10   1   5        0.79       11.32      5.29 o 
  -9   1   5       11.12       12.29      4.17 o 
  -8   1   5      324.50      341.42     10.17 o 
  -7   1   5       12.34       16.24      3.47 o 
  -6   1   5      579.09      568.75      7.93 o 
  -5   1   5       77.36       69.13      2.83 o 
  -4   1   5       61.16       71.77      2.90 o 
  -3   1   5      551.97      551.79      6.02 o 
  -2   1   5      925.21      975.24      8.27 o 
  -1   1   5     3283.26     3679.95     26.73 o 
   0   1   5       85.21       94.22      2.57 o 
   1   1   5     1609.42     1692.93     22.75 o 
   2   1   5      321.09      333.34     11.86 o 
   3   1   5       21.53       17.13      4.61 o 
   4   1   5        3.72        2.26      4.52 o 
   5   1   5      160.78      180.17      6.68 o 
   6   1   5        4.09        4.35      3.54 o 
   7   1   5       92.40       86.20      7.96 o 
   8   1   5        5.39       10.65      6.58 o 
 -12   2   5       17.41       13.44      7.51 o 
 -11   2   5        9.08       13.37      5.56 o 
 -10   2   5       52.41       61.18      7.85 o 
  -9   2   5     1083.17     1039.71     16.85 o 
  -8   2   5      796.09      749.19     11.88 o 
  -7   2   5        1.78        2.76      2.40 o 
  -6   2   5        0.24       -1.01      2.01 o 
  -5   2   5      115.68      125.11      3.41 o 
  -4   2   5       10.55        5.90      1.44 o 
  -3   2   5      783.85      785.51      8.13 o 
  -2   2   5      599.54      685.28      8.30 o 
  -1   2   5     1627.37     1707.76     15.40 o 
   0   2   5        1.42       -0.23      1.04 o 
   1   2   5        0.11        2.28      2.54 o 
   2   2   5        0.00        1.28      4.25 o 
   3   2   5        2.20        0.73      5.45 o 
   4   2   5        0.01       -3.16      6.31 o 
   5   2   5      183.07      180.21      7.01 o 
   6   2   5        2.03       -1.59      3.18 o 
   7   2   5       70.36       88.31      7.90 o 
 -12   3   5        9.17       -2.85      8.34 o 
 -11   3   5       32.77       37.76      6.36 o 
 -10   3   5      356.14      324.64     11.53 o 
  -9   3   5      119.03      126.33      7.46 o 
  -8   3   5      123.57      122.94      5.36 o 
  -7   3   5      235.61      245.64      5.81 o 
  -6   3   5      454.14      485.79      6.85 o 
  -5   3   5        4.52        2.83      1.47 o 
  -4   3   5       57.39       54.09      2.42 o 
  -3   3   5       92.30      111.55      3.36 o 
  -2   3   5      412.66      475.10      6.88 o 
   0   3   5     1398.58     1415.35     13.92 o 
   1   3   5      744.03      728.65      9.96 o 
   2   3   5       90.28       90.48      5.09 o 
   3   3   5      160.66      155.73     10.74 o 
   4   3   5      268.26      287.83      8.99 o 
   5   3   5       30.50       27.50     11.24 o 
   6   3   5        3.67        9.36      4.51 o 
   7   3   5       11.24       12.95      7.13 o 
 -12   4   5        4.69        3.84      7.90 o 
 -11   4   5      152.18      130.05     12.62 o 
 -10   4   5      334.26      324.29     13.39 o 
  -9   4   5      148.03      154.88      6.59 o 
  -8   4   5      155.60      154.10      6.16 o 
  -7   4   5       91.05       93.99      4.21 o 
  -6   4   5        0.07       -0.57      2.15 o 
  -5   4   5      393.21      403.13      6.32 o 
  -4   4   5      899.18      850.12     11.37 o 
  -3   4   5       86.12       85.18      3.11 o 
  -2   4   5       54.80       56.83      3.39 o 
  -1   4   5        0.54        2.06      1.90 o 
   0   4   5      100.90      109.09      4.74 o 
   1   4   5      186.45      188.01      6.15 o 
   2   4   5      255.58      241.78     12.53 o 
   3   4   5        1.73       -1.92      3.97 o 
   4   4   5       24.68       38.27      5.08 o 
   5   4   5       25.29       28.46      5.02 o 
   6   4   5       15.62       17.07      5.84 o 
 -12   5   5        6.31       -3.79      7.57 o 
 -11   5   5       81.26       74.30     10.21 o 
 -10   5   5      117.03      120.86      8.77 o 
  -9   5   5       13.75       10.31      5.90 o 
  -8   5   5       76.31       75.49      4.73 o 
  -7   5   5      186.27      199.55      6.11 o 
  -6   5   5       40.02       37.73      2.97 o 
  -5   5   5      140.68      142.77      6.85 o 
  -4   5   5       35.23       41.50      5.92 o 
  -3   5   5      150.88      145.46      3.97 o 
  -2   5   5        3.24        2.94      2.36 o 
  -1   5   5      331.10      319.81      8.76 o 
   0   5   5      366.47      337.52      8.29 o 
   1   5   5      150.93      144.86     15.91 o 
   2   5   5      156.93      161.09      9.69 o 
   3   5   5        7.13       15.80      5.58 o 
   4   5   5        9.27       17.97      5.63 o 
   5   5   5      259.61      344.88     14.87 o 
 -12   6   5        5.98       10.21      7.68 o 
 -11   6   5        6.42        8.89      7.35 o 
 -10   6   5       21.90       30.71      6.79 o 
  -9   6   5      435.76      441.92     13.21 o 
  -8   6   5       72.30       77.41      5.28 o 
  -7   6   5        1.39       -0.21      2.56 o 
  -6   6   5        3.93        6.13      3.78 o 
  -5   6   5      322.80      330.11      7.99 o 
  -4   6   5       85.79       73.13      4.37 o 
  -3   6   5      297.80      301.58      7.75 o 
  -2   6   5        4.58        4.55      3.10 o 
  -1   6   5      469.41      429.67      8.94 o 
   0   6   5       85.27       67.80      4.78 o 
   1   6   5        0.03       -2.80      5.59 o 
   2   6   5       96.41       68.17      7.69 o 
   3   6   5        6.75       19.83      6.35 o 
   4   6   5       28.96       38.52      8.78 o 
 -12   7   5        0.23       -3.40      6.80 o 
 -11   7   5       39.34       34.95      7.06 o 
 -10   7   5        0.06        2.44      5.44 o 
  -9   7   5       44.70       42.35      4.91 o 
  -8   7   5      338.67      356.11     10.39 o 
  -7   7   5      136.69      138.61      8.83 o 
  -6   7   5      177.76      188.77      7.30 o 
  -5   7   5      127.97      119.08      6.42 o 
  -4   7   5      149.05      140.31      6.72 o 
  -3   7   5       12.58        6.47      3.59 o 
  -2   7   5       97.06       99.29      6.58 o 
  -1   7   5       17.74       16.98      5.08 o 
   0   7   5      267.99      269.20      7.22 o 
   1   7   5       13.93       12.53      6.33 o 
   2   7   5        3.46       10.10      6.57 o 
   3   7   5      138.64      183.27     14.16 o 
 -11   8   5       18.83       18.59      6.30 o 
 -10   8   5        5.37        5.30      5.24 o 
  -9   8   5      100.55      101.92      9.13 o 
  -8   8   5        0.91        2.66      4.53 o 
  -7   8   5       63.84       66.18      5.85 o 
  -6   8   5        0.95       -2.09      4.17 o 
  -5   8   5      110.13      101.04      6.14 o 
  -4   8   5        4.10        1.88      3.78 o 
  -3   8   5        5.61        8.38      3.90 o 
  -2   8   5      147.90      142.28      6.41 o 
  -1   8   5        0.00       -2.15      4.29 o 
   0   8   5       37.32       38.19      4.11 o 
   1   8   5       22.69       28.80      7.09 o 
 -10   9   5      136.60      143.00     20.74 o 
  -9   9   5        4.86       10.91      6.86 o 
  -8   9   5        3.44        7.89      6.18 o 
  -7   9   5       58.60       59.64      6.15 o 
  -6   9   5      212.14      202.73     16.94 o 
  -5   9   5        0.82       -0.11      3.84 o 
  -4   9   5       80.97       83.68      5.59 o 
  -3   9   5        0.53       -1.01      3.72 o 
  -2   9   5        4.37        2.82      4.00 o 
  -1   9   5       72.26       76.00      6.13 o 
   0   9   5       18.21        3.93     23.16 o 
  -9  10   5        4.55        9.59      6.82 o 
  -8  10   5       54.41       45.70      8.34 o 
  -7  10   5        3.72        2.87      5.11 o 
  -6  10   5       27.82       25.33      5.59 o 
  -5  10   5       13.36       17.01      6.34 o 
  -4  10   5        6.15       -2.58      5.16 o 
  -3  10   5        0.89       -2.48      4.96 o 
  -2  10   5       15.54       19.22      6.07 o 
  -7  11   5        6.84       10.03      6.13 o 
  -6  11   5       30.45       31.81      6.78 o 
   1 -13   6        7.18       -1.65     11.41 o 
   2 -13   6      153.45      163.86     12.55 o 
   3 -13   6       44.76       48.99      7.98 o 
   4 -13   6        7.94       10.75      6.09 o 
   5 -13   6       85.29       98.52      6.86 o 
   6 -13   6       19.86       30.51      6.12 o 
   7 -13   6        0.02       -1.65      6.69 o 
  -1 -12   6        5.28       -5.27     10.54 o 
   0 -12   6        3.62        6.35      5.44 o 
   1 -12   6       13.45       16.88      4.88 o 
   2 -12   6       20.96       26.09      4.85 o 
   3 -12   6        0.07       -1.58      3.16 o 
   4 -12   6       29.58       21.51      4.18 o 
   5 -12   6        7.55        4.55      3.66 o 
   6 -12   6        0.32        2.67      3.83 o 
   7 -12   6       18.59       22.43      5.62 o 
   8 -12   6       25.95       24.03      8.12 o 
   9 -12   6       45.57       36.11      9.55 o 
  -2 -11   6       38.64       46.74      9.54 o 
  -1 -11   6      111.12      120.33      7.07 o 
   0 -11   6       13.21       22.43      4.97 o 
   1 -11   6       46.90       57.65      5.81 o 
   2 -11   6       46.50       46.87      4.34 o 
   3 -11   6        2.89        2.01      3.87 o 
   4 -11   6       14.09       13.70      3.62 o 
   5 -11   6       15.66        9.51      3.58 o 
   6 -11   6       10.73       18.22      4.49 o 
   7 -11   6        2.15       -2.17      4.34 o 
   8 -11   6       58.84       55.40      6.42 o 
   9 -11   6       23.53       11.31      6.21 o 
  -4 -10   6        5.84       12.58     11.30 o 
  -3 -10   6        3.12       18.24      5.73 o 
  -2 -10   6        0.22        1.67      3.89 o 
  -1 -10   6        0.02       -1.81      3.62 o 
   0 -10   6        7.59       13.22      4.03 o 
   1 -10   6      129.23      126.79      6.18 o 
   2 -10   6        2.59        0.79      3.02 o 
   3 -10   6       29.80       25.37      3.57 o 
   4 -10   6        0.12       -1.76      3.52 o 
   5 -10   6       11.68        9.26      3.92 o 
   6 -10   6       18.23       14.41      3.89 o 
   7 -10   6        3.12       -2.11      4.23 o 
   8 -10   6      225.81      202.68     10.01 o 
   9 -10   6        0.46       -0.45      4.99 o 
  10 -10   6        1.10       -2.98      5.97 o 
  -5  -9   6       24.12       22.32      8.29 o 
  -4  -9   6      233.64      234.16     10.24 o 
  -3  -9   6       71.26       73.92      6.06 o 
  -2  -9   6        8.56        6.38      4.06 o 
  -1  -9   6       23.25       26.11      4.60 o 
   0  -9   6       59.90       66.39      4.18 o 
   1  -9   6       38.89       41.92      3.68 o 
   2  -9   6      530.08      530.93      8.96 o 
   3  -9   6      118.79      122.03      4.22 o 
   4  -9   6      482.18      452.75      7.37 o 
   5  -9   6      152.58      146.55      6.31 o 
   6  -9   6     2064.71     1868.15     26.78 o 
   7  -9   6       33.01       30.97      5.23 o 
   8  -9   6       15.75       17.90      5.20 o 
   9  -9   6       21.51       20.99      5.44 o 
  10  -9   6        1.62       -2.54      6.11 o 
  -6  -8   6       34.08       45.21     13.39 o 
  -5  -8   6       28.00       25.97      5.62 o 
  -4  -8   6       40.58       31.92      6.02 o 
  -3  -8   6       36.90       33.56      4.65 o 
  -2  -8   6        1.16        3.59      3.57 o 
  -1  -8   6       68.69       73.22      4.28 o 
   0  -8   6       23.87       21.85      2.65 o 
   1  -8   6        2.59        0.55      2.10 o 
   2  -8   6       53.28       55.62      3.16 o 
   3  -8   6      106.35      105.41      3.70 o 
   4  -8   6      121.88      120.94      4.45 o 
   5  -8   6        8.61        6.09      3.14 o 
   6  -8   6      847.30      800.79     23.82 o 
   7  -8   6        3.56        2.43      5.46 o 
   8  -8   6       32.76       28.39      5.13 o 
   9  -8   6        6.33        2.65      6.36 o 
  10  -8   6       30.99       48.84     12.40 o 
  -7  -7   6        1.88        8.26     13.28 o 
  -6  -7   6       60.99       67.02     10.31 o 
  -5  -7   6      157.68      151.96      7.23 o 
  -4  -7   6      236.22      240.37      8.57 o 
  -3  -7   6     1347.72     1308.34     19.03 o 
  -2  -7   6       14.89       12.68      2.82 o 
  -1  -7   6       59.25       65.80      3.23 o 
   0  -7   6       80.00       76.92      2.96 o 
   1  -7   6        1.68        3.08      1.95 o 
   2  -7   6       52.25       53.21      3.67 o 
   3  -7   6       42.54       41.29      2.47 o 
   4  -7   6        1.41       -1.19      2.37 o 
   5  -7   6        3.25       -0.49      3.03 o 
   6  -7   6      102.32       92.75      5.83 o 
   7  -7   6        5.50       -0.83      3.74 o 
   8  -7   6        1.41        1.60      6.03 o 
   9  -7   6        1.94       -3.07      6.15 o 
  10  -7   6       18.17       15.69     10.21 o 
  -8  -6   6        8.42       18.67      7.53 o 
  -7  -6   6       49.75       48.76      7.24 o 
  -6  -6   6        9.35        6.09      4.05 o 
  -5  -6   6        1.96        6.65      4.20 o 
  -4  -6   6      814.78      832.77     15.12 o 
  -3  -6   6      230.82      218.25      5.68 o 
  -2  -6   6      215.31      203.18      4.84 o 
  -1  -6   6      109.22      110.37      4.28 o 
   0  -6   6        0.14       -0.23      1.74 o 
   1  -6   6      326.42      319.49      6.70 o 
   2  -6   6       61.25       57.28      2.50 o 
   3  -6   6     1048.32     1028.97     12.74 o 
   4  -6   6        6.82        5.07      2.42 o 
   5  -6   6       28.95       25.35      5.64 o 
   6  -6   6       53.88       57.06     10.43 o 
   7  -6   6       24.09       27.41      6.75 o 
   8  -6   6        4.45        8.09      5.83 o 
   9  -6   6        3.67        4.89      6.70 o 
  10  -6   6       20.69       20.96     10.54 o 
  -8  -5   6      122.25      118.50      8.98 o 
  -7  -5   6        0.83        6.36      3.83 o 
  -6  -5   6       33.30       17.94      4.03 o 
  -5  -5   6     2466.28     2272.72     26.53 o 
  -4  -5   6      839.56      813.19     10.96 o 
  -3  -5   6      115.67      120.78      3.86 o 
  -2  -5   6        3.98        5.15      1.89 o 
  -1  -5   6       62.47       55.43      2.44 o 
   0  -5   6      455.46      443.09      6.06 o 
   1  -5   6        0.01       -0.55      1.50 o 
   2  -5   6      888.99      844.14     14.79 o 
   3  -5   6       26.82       28.71      2.60 o 
   4  -5   6      210.74      218.81      7.94 o 
   5  -5   6       14.82       12.67      4.69 o 
   6  -5   6      170.46      150.97      8.81 o 
   7  -5   6       23.36       20.39      5.70 o 
   8  -5   6        0.51       -2.68      5.36 o 
   9  -5   6        1.60        4.72      6.00 o 
  10  -5   6       53.24       59.81     11.85 o 
  -9  -4   6        0.42        4.43      5.83 o 
  -8  -4   6        1.86        0.76      3.96 o 
  -7  -4   6       46.21       47.94      4.83 o 
  -6  -4   6      102.71      104.08      5.50 o 
  -5  -4   6       66.07       62.92      5.74 o 
  -4  -4   6       32.57       34.59      3.18 o 
  -3  -4   6      139.03      140.33      3.93 o 
  -2  -4   6        1.53       -0.06      1.65 o 
  -1  -4   6        0.40       -0.64      1.61 o 
   0  -4   6      146.37      142.39      3.43 o 
   1  -4   6       60.83       67.19      2.82 o 
   2  -4   6       92.45       83.99      3.57 o 
   3  -4   6       42.93       47.47      3.37 o 
   4  -4   6       15.71       18.05      3.32 o 
   5  -4   6        5.87        1.34      4.88 o 
   6  -4   6        0.35       -0.68      4.37 o 
   7  -4   6       14.27       16.10      5.29 o 
   8  -4   6       16.63       13.18      8.18 o 
   9  -4   6      101.08      106.29      9.50 o 
  10  -4   6       27.03       28.09      9.99 o 
 -10  -3   6       74.28       81.37     10.41 o 
  -9  -3   6      102.23      111.28      7.61 o 
  -8  -3   6        0.93       -0.56      3.67 o 
  -7  -3   6      190.58      177.54      6.75 o 
  -6  -3   6       30.25       31.71      4.03 o 
  -5  -3   6      102.06      104.70      4.27 o 
  -4  -3   6       49.34       49.34      2.78 o 
  -3  -3   6        5.65        8.57      1.93 o 
  -2  -3   6       36.48       42.97      2.17 o 
  -1  -3   6     2747.61     2732.00     27.27 o 
   0  -3   6      114.24       98.59      3.16 o 
   1  -3   6      480.54      463.36      7.75 o 
   2  -3   6      704.11      677.97      9.48 o 
   3  -3   6      212.77      220.45      6.86 o 
   4  -3   6      168.26      180.63      7.17 o 
   5  -3   6      112.96      111.87      9.12 o 
   6  -3   6       19.16       18.81      5.65 o 
   7  -3   6      132.88      144.90      9.23 o 
   8  -3   6      143.18      145.74     10.14 o 
   9  -3   6       53.53       61.68     10.10 o 
 -10  -2   6      231.07      251.56     11.44 o 
  -9  -2   6        0.02        3.64      4.21 o 
  -8  -2   6        1.50       -2.19      4.37 o 
  -7  -2   6      383.38      349.55      8.56 o 
  -6  -2   6      109.08      108.20      4.49 o 
  -5  -2   6       16.21       18.73      2.54 o 
  -4  -2   6      401.55      427.58      6.08 o 
  -3  -2   6      208.23      221.52      4.08 o 
  -2  -2   6       85.29      111.33      2.83 o 
  -1  -2   6     1341.23     1349.97     14.67 o 
   0  -2   6        0.30       -0.67      1.84 o 
   1  -2   6      684.28      666.19      8.62 o 
   2  -2   6       30.07       24.85      2.04 o 
   3  -2   6       47.56       52.43      2.72 o 
   4  -2   6      334.58      324.40      6.46 o 
   5  -2   6      399.79      426.92      8.27 o 
   6  -2   6       39.85       39.08      5.29 o 
   7  -2   6       92.38       90.33      6.60 o 
   8  -2   6      174.63      166.04      9.01 o 
   9  -2   6        4.90        0.77      7.13 o 
 -11  -1   6        1.46        2.98      6.58 o 
 -10  -1   6       34.31       44.00      6.04 o 
  -9  -1   6        6.68       13.91      4.78 o 
  -8  -1   6      305.67      290.55      9.02 o 
  -7  -1   6      873.59      872.20     12.04 o 
  -6  -1   6      805.54      792.15      9.50 o 
  -5  -1   6      359.26      387.31      5.69 o 
  -4  -1   6      823.72      882.37      9.23 o 
  -3  -1   6      138.64      122.00      3.02 o 
  -2  -1   6     2349.63     2501.76     26.30 o 
  -1  -1   6     2218.91     2383.04     29.66 o 
   0  -1   6     1659.44     1693.26     19.37 o 
   1  -1   6       99.57       95.53      4.01 o 
   2  -1   6      339.88      340.98      8.97 o 
   3  -1   6      622.32      648.54     16.49 o 
   4  -1   6        5.84        6.43      3.63 o 
   5  -1   6        7.09        9.46      2.11 o 
   6  -1   6       17.65       14.20      4.15 o 
   7  -1   6       23.04       19.18      4.91 o 
   8  -1   6        1.08        1.42      5.46 o 
   9  -1   6       64.73       50.48      8.78 o 
 -11   0   6        2.78        6.58      7.41 o 
 -10   0   6        1.61        3.86      4.05 o 
  -9   0   6        9.33        8.40      4.40 o 
  -8   0   6      533.86      533.91     11.48 o 
  -7   0   6       61.14       69.14      4.56 o 
  -6   0   6      667.37      663.07      8.99 o 
  -5   0   6      105.09       98.26      3.16 o 
  -4   0   6       19.97       21.87      1.85 o 
  -3   0   6     2212.17     2432.06     21.00 o 
  -2   0   6        0.43        4.15      1.36 o 
  -1   0   6      767.40      717.14      8.81 o 
   0   0   6       62.35       60.48      2.38 o 
   1   0   6      126.31      124.61      5.34 o 
   2   0   6      461.69      516.50     14.76 o 
   3   0   6      819.65      806.49     19.93 o 
   4   0   6       25.81       26.68      4.93 o 
   5   0   6      223.48      218.77      9.03 o 
   6   0   6        1.08       -3.76      7.52 o 
   7   0   6       48.50       49.06      6.80 o 
   8   0   6       37.51       42.80      7.79 o 
 -11   1   6       34.88       45.44      6.71 o 
 -10   1   6       75.24       68.16      7.02 o 
  -9   1   6       68.96       68.76      6.17 o 
  -8   1   6        8.59       10.55      3.77 o 
  -7   1   6      914.91      883.20     12.64 o 
  -6   1   6       28.59       31.23      2.53 o 
  -5   1   6      519.10      525.17      6.36 o 
  -4   1   6      434.99      470.65      5.44 o 
  -3   1   6       97.87      111.37      2.62 o 
  -2   1   6      173.05      170.85      3.09 o 
  -1   1   6        9.98       12.82      1.26 o 
   0   1   6      387.30      366.89      6.31 o 
   1   1   6      148.79      159.07      5.51 o 
   2   1   6       29.73       34.72      4.36 o 
   3   1   6      215.23      219.45      7.88 o 
   4   1   6      707.10      671.08     16.44 o 
   5   1   6       11.30        3.33      6.75 o 
   6   1   6       61.76       71.68      5.76 o 
   7   1   6       10.88        7.97      8.94 o 
   8   1   6       15.49        9.88      6.80 o 
 -12   2   6        0.06       -3.95      7.90 o 
 -11   2   6        4.29       15.60     10.10 o 
 -10   2   6        8.20       14.26      6.34 o 
  -9   2   6      416.23      395.56      8.95 o 
  -8   2   6       20.45       24.35      3.96 o 
  -7   2   6      422.21      422.87      6.93 o 
  -6   2   6       13.77       14.46      2.18 o 
  -5   2   6      132.64      144.80      3.01 o 
  -4   2   6      415.45      451.44      5.09 o 
  -3   2   6       34.07       29.93      1.77 o 
  -2   2   6      135.30      126.48      2.72 o 
  -1   2   6      216.43      211.64      3.41 o 
   0   2   6       10.14       12.28      1.93 o 
   1   2   6        2.02        1.11      2.84 o 
   2   2   6      484.91      517.70     11.40 o 
   3   2   6     1723.62     1719.75     29.75 o 
   4   2   6        5.84       -2.50      5.98 o 
   5   2   6       50.67       61.33      6.63 o 
   6   2   6       20.25       24.97      4.84 o 
   7   2   6        0.45       -2.52      5.05 o 
 -12   3   6       61.50       56.52     11.08 o 
 -11   3   6      126.77      134.76     12.62 o 
 -10   3   6      138.09      103.34     48.56 o 
  -9   3   6      163.58      156.67      6.70 o 
  -8   3   6        3.33        1.43      3.02 o 
  -7   3   6       94.74       93.64      4.01 o 
  -6   3   6      121.53      126.82      3.57 o 
  -5   3   6      299.41      307.23      4.30 o 
  -4   3   6      888.50      877.65     10.17 o 
  -3   3   6       28.07       22.64      3.56 o 
  -2   3   6       83.21       99.12      3.57 o 
  -1   3   6      811.36      853.95      8.75 o 
   0   3   6      157.60      175.22      4.61 o 
   1   3   6       56.24       58.08      3.86 o 
   2   3   6     1093.18     1136.53     21.55 o 
   3   3   6        7.72       -0.73      6.01 o 
   4   3   6       32.31       29.70      5.24 o 
   5   3   6       67.15       75.49      5.53 o 
   6   3   6      139.59      161.34     12.79 o 
 -12   4   6        6.37        2.52      7.57 o 
 -11   4   6       93.60      101.29     11.19 o 
 -10   4   6       18.48       18.33      6.34 o 
  -9   4   6      135.26      144.55      7.34 o 
  -8   4   6       86.78       88.36      5.38 o 
  -7   4   6       28.86       36.11      3.56 o 
  -6   4   6       17.19       21.07      3.12 o 
  -5   4   6        1.83        1.11      3.54 o 
  -4   4   6        0.69       -0.16      2.56 o 
  -3   4   6      116.76      120.81      4.08 o 
  -2   4   6       46.95       37.28      2.72 o 
  -1   4   6       70.85       63.59      3.46 o 
   0   4   6      339.29      335.98      8.47 o 
   1   4   6      781.26      725.63     15.50 o 
   2   4   6      137.52      146.13      8.18 o 
   3   4   6      616.11      628.71     17.45 o 
   4   4   6       20.08       14.78      6.20 o 
   5   4   6        0.04        8.44      4.93 o 
 -12   5   6        1.46       -1.87      7.24 o 
 -11   5   6        0.96        0.55      6.91 o 
 -10   5   6        7.84        2.33      6.64 o 
  -9   5   6       40.53       43.30      5.44 o 
  -8   5   6      428.05      437.96      9.18 o 
  -7   5   6     1270.31     1272.67     15.10 o 
  -6   5   6      125.32      130.14      5.98 o 
  -5   5   6       32.91       39.74      4.00 o 
  -4   5   6      460.34      445.12      8.31 o 
  -3   5   6      896.55      802.04     13.47 o 
  -2   5   6       35.01       36.03      3.11 o 
  -1   5   6       77.72       68.92      6.13 o 
   0   5   6       69.70       53.06      6.02 o 
   1   5   6        0.46        8.66      5.09 o 
   2   5   6        4.67        6.37      7.74 o 
   3   5   6        1.01       -2.07      5.00 o 
   4   5   6      191.08      241.86     16.52 o 
 -12   6   6        2.68        4.72      7.79 o 
 -11   6   6        9.55       10.32      7.46 o 
 -10   6   6        5.93        1.50      5.25 o 
  -9   6   6      446.38      460.68     11.98 o 
  -8   6   6      559.62      556.55     12.72 o 
  -7   6   6       30.36       36.64      5.44 o 
  -6   6   6      451.50      438.85      9.60 o 
  -5   6   6     1234.79     1222.51     16.19 o 
  -4   6   6        0.94       -1.40      3.42 o 
  -3   6   6      566.76      540.58     11.74 o 
  -2   6   6        0.26        2.45      2.99 o 
  -1   6   6      258.69      237.72      6.28 o 
   0   6   6      328.93      281.88     13.72 o 
   1   6   6       32.05       34.80      6.91 o 
   2   6   6       33.27       43.24     17.67 o 
   3   6   6        9.23        7.66      5.93 o 
 -11   7   6       32.51       44.23      8.67 o 
 -10   7   6       46.63       52.42      8.83 o 
  -9   7   6       84.67       78.25      7.65 o 
  -8   7   6      118.17      126.84      7.32 o 
  -7   7   6        0.00       -0.96      4.20 o 
  -6   7   6      679.72      643.09     12.75 o 
  -5   7   6      362.71      362.13      9.78 o 
  -4   7   6      248.35      237.07      8.70 o 
  -3   7   6       72.35       68.57      4.84 o 
  -2   7   6      379.49      340.35      8.41 o 
  -1   7   6       16.16        7.10      3.39 o 
   0   7   6        4.57       -2.05      4.10 o 
   1   7   6        0.42        5.23      6.49 o 
   2   7   6       37.01       48.18     10.21 o 
 -11   8   6        1.30       -7.63     15.25 o 
 -10   8   6       51.85       62.88     17.45 o 
  -9   8   6       54.96       62.14      8.35 o 
  -8   8   6       32.51       36.52      5.67 o 
  -7   8   6       10.82        0.66      6.10 o 
  -6   8   6        9.85       10.06      4.63 o 
  -5   8   6      404.98      386.66     10.27 o 
  -4   8   6       21.06       13.24      4.10 o 
  -3   8   6       12.25        7.66      4.47 o 
  -2   8   6        5.79        9.20      3.65 o 
  -1   8   6        2.82       -1.15      4.24 o 
   0   8   6        0.20       -5.13     10.26 o 
   1   8   6       20.02       15.47      9.66 o 
 -10   9   6        2.61       -4.27     14.98 o 
  -9   9   6        5.72        1.08      6.49 o 
  -8   9   6      130.20      131.14      9.78 o 
  -7   9   6       24.09       22.74      6.62 o 
  -6   9   6       45.31       53.43      6.61 o 
  -5   9   6        3.56       -0.93      6.81 o 
  -4   9   6       12.23       15.27      4.55 o 
  -3   9   6       12.64       17.28      4.58 o 
  -2   9   6        0.62       -4.24      9.37 o 
  -1   9   6       81.50       98.42      6.14 o 
  -8  10   6       13.84       -0.94     10.36 o 
  -7  10   6      187.46      185.42      9.78 o 
  -6  10   6       33.67       24.01      5.63 o 
  -5  10   6        0.99        4.40      5.36 o 
  -4  10   6       16.01       15.82      5.75 o 
   1 -13   7       10.26       23.16     11.63 o 
   2 -13   7        2.97       26.00      8.62 o 
   3 -13   7        2.35        3.53     12.62 o 
   4 -13   7        4.87        7.66      4.67 o 
   5 -13   7       26.60       23.41      6.31 o 
   6 -13   7       19.94       12.11      5.64 o 
   7 -13   7        0.14       -2.09      7.13 o 
  -1 -12   7       45.90       45.54     13.06 o 
   0 -12   7        5.23        6.98      8.49 o 
   1 -12   7       20.61       31.61      5.23 o 
   2 -12   7       46.82       57.06      5.93 o 
   3 -12   7        0.33        2.28      3.54 o 
   4 -12   7        1.13        0.96      3.96 o 
   5 -12   7       16.73       12.71      4.48 o 
   6 -12   7        4.07        4.01      4.16 o 
   7 -12   7        5.06        2.41      5.02 o 
   8 -12   7      132.32      129.28     12.40 o 
  -2 -11   7       33.48       37.31     12.07 o 
  -1 -11   7       10.26       12.64      4.77 o 
   0 -11   7        0.01       -1.87      3.96 o 
   1 -11   7        1.02        2.36      3.36 o 
   2 -11   7        2.08       -1.60      3.20 o 
   3 -11   7        2.24        2.30      3.71 o 
   4 -11   7        1.50        1.36      3.27 o 
   5 -11   7        6.80       10.25      4.21 o 
   6 -11   7        0.39        0.27      3.72 o 
   7 -11   7        0.48       -2.11      4.23 o 
   8 -11   7       79.39       82.58      8.62 o 
   9 -11   7        1.00        1.89      6.20 o 
  -4 -10   7        0.01       -2.57      9.82 o 
  -3 -10   7        0.30        6.41      6.49 o 
  -2 -10   7       48.67       51.62      5.57 o 
  -1 -10   7       30.47       26.58      5.12 o 
   0 -10   7        3.68        1.86      3.37 o 
   1 -10   7       85.94       90.58      5.12 o 
   2 -10   7       11.02        5.92      3.32 o 
   3 -10   7        2.60        0.92      2.99 o 
   4 -10   7        0.49        3.37      2.87 o 
   5 -10   7      119.86      130.31      5.61 o 
   6 -10   7      156.31      141.00      6.13 o 
   7 -10   7        2.76        9.08      5.57 o 
   8 -10   7       38.18       34.26      5.87 o 
   9 -10   7        5.69        7.87      6.25 o 
  -5  -9   7       79.55       87.68     16.13 o 
  -4  -9   7        1.37       -2.79      5.58 o 
  -3  -9   7      471.98      436.27     11.30 o 
  -2  -9   7       27.86       24.97      4.64 o 
  -1  -9   7       25.04       31.17      3.76 o 
   0  -9   7      115.42      113.76      5.33 o 
   1  -9   7       68.37       68.88      4.00 o 
   2  -9   7      235.93      239.79      5.70 o 
   3  -9   7       20.99       13.90      2.63 o 
   4  -9   7       13.81       12.29      3.09 o 
   5  -9   7      321.95      316.13      8.11 o 
   6  -9   7       14.04       19.36      4.04 o 
   7  -9   7       40.08       48.51      5.66 o 
   8  -9   7       39.87       34.05      6.00 o 
   9  -9   7       13.22       11.40      6.10 o 
  10  -9   7        3.37       -4.94      9.99 o 
  -6  -8   7       45.44       37.32      8.69 o 
  -5  -8   7       22.42       15.49      6.45 o 
  -4  -8   7       63.60       53.96      6.22 o 
  -3  -8   7       44.44       38.61      5.56 o 
  -2  -8   7       23.00       23.67      3.60 o 
  -1  -8   7      164.70      179.11      5.88 o 
   0  -8   7       95.50       97.40      4.06 o 
   1  -8   7      260.88      252.61      6.57 o 
   2  -8   7      208.54      206.03      5.14 o 
   3  -8   7       80.65       80.53      4.34 o 
   4  -8   7        0.58        0.14      2.57 o 
   5  -8   7      517.33      506.08     11.05 o 
   6  -8   7       24.30       27.28      4.74 o 
   7  -8   7        0.30       -2.05      4.10 o 
   8  -8   7       13.37       17.09      7.30 o 
   9  -8   7       77.44       62.77     12.29 o 
  10  -8   7        3.62        3.29     10.54 o 
  -7  -7   7       62.68       76.69      9.66 o 
  -6  -7   7       48.41       55.99      7.56 o 
  -5  -7   7      230.51      225.54      9.66 o 
  -4  -7   7        0.19        3.59      3.71 o 
  -3  -7   7       20.63       20.80      3.32 o 
  -2  -7   7        2.28        7.76      2.86 o 
  -1  -7   7        0.01       -0.13      2.08 o 
   0  -7   7        1.17       -0.69      2.02 o 
   1  -7   7      107.67      108.70      3.72 o 
   2  -7   7       26.62       28.42      2.36 o 
   3  -7   7        8.33       11.16      2.47 o 
   4  -7   7       32.26       32.93      3.09 o 
   5  -7   7      180.17      159.79      6.25 o 
   6  -7   7      153.40      145.67      9.43 o 
   7  -7   7       23.16       18.22      6.20 o 
   8  -7   7      136.74      132.00     17.89 o 
   9  -7   7       39.69       33.36     10.32 o 
  10  -7   7       11.42       10.43      9.99 o 
  -8  -6   7       65.94       76.59      9.54 o 
  -7  -6   7       12.29       18.43      6.22 o 
  -6  -6   7       58.50       47.72      5.28 o 
  -5  -6   7      243.51      247.29      7.71 o 
  -4  -6   7      175.86      172.15      6.41 o 
  -3  -6   7      593.30      591.61      9.34 o 
  -2  -6   7      401.23      373.40      6.04 o 
  -1  -6   7       78.52       78.93      3.00 o 
   0  -6   7      292.83      296.68      6.31 o 
   1  -6   7      182.51      183.62      4.17 o 
   2  -6   7        5.95        6.83      2.13 o 
   3  -6   7        5.74        7.72      2.23 o 
   4  -6   7      205.85      225.55      5.80 o 
   5  -6   7      140.12      137.96      8.73 o 
   6  -6   7        0.14        2.31      4.87 o 
   7  -6   7        7.80       22.31      6.13 o 
   8  -6   7        0.65       -1.16      5.51 o 
   9  -6   7        7.89       16.68      8.89 o 
  10  -6   7        6.97        7.57      9.44 o 
  -8  -5   7       30.68       30.15      6.59 o 
  -7  -5   7      336.14      332.62      9.18 o 
  -6  -5   7      300.13      289.05     12.38 o 
  -5  -5   7      471.08      432.88      9.50 o 
  -4  -5   7      228.29      232.18      6.11 o 
  -3  -5   7      178.77      184.11      4.45 o 
  -2  -5   7      208.27      199.10      4.29 o 
  -1  -5   7      393.50      405.83      6.07 o 
   0  -5   7      191.46      203.06      4.07 o 
   1  -5   7      573.06      517.50      8.22 o 
   2  -5   7      117.38      112.95      5.36 o 
   3  -5   7       96.13       98.33      3.89 o 
   4  -5   7       29.97       29.09      3.51 o 
   5  -5   7        3.04        1.42      4.46 o 
   6  -5   7       32.89       31.04      6.00 o 
   7  -5   7        7.30       11.39      5.48 o 
   8  -5   7       15.55       12.64      9.77 o 
   9  -5   7        0.34       -1.65      7.68 o 
  10  -5   7      128.99      137.07     14.93 o 
  -9  -4   7       37.16       42.63      8.89 o 
  -8  -4   7        1.25       -0.54      4.03 o 
  -7  -4   7       86.14       90.14      8.01 o 
  -6  -4   7        1.86       -0.68      3.35 o 
  -5  -4   7        0.66        3.66      2.99 o 
  -4  -4   7      126.62      137.01      4.01 o 
  -3  -4   7      122.55      123.17      3.56 o 
  -2  -4   7      622.52      639.53      7.48 o 
  -1  -4   7     1436.17     1498.56     14.28 o 
   0  -4   7      870.95      857.43     10.87 o 
   1  -4   7        0.05       -0.84      1.68 o 
   2  -4   7      704.07      651.02     10.18 o 
   3  -4   7       11.60        8.91      2.51 o 
   4  -4   7       43.81       36.41      4.11 o 
   5  -4   7      190.14      187.52     10.75 o 
   6  -4   7       19.14       21.70     10.75 o 
   7  -4   7       29.04       28.55      6.27 o 
   8  -4   7       44.76       40.22      7.06 o 
   9  -4   7      186.83      171.42     13.94 o 
 -10  -3   7       21.82       15.61      7.11 o 
  -9  -3   7       54.24       41.90      6.00 o 
  -8  -3   7        4.01        8.61      3.97 o 
  -7  -3   7        8.84        2.40      3.62 o 
  -6  -3   7      843.03      802.28     11.53 o 
  -5  -3   7        2.64       -1.24      2.48 o 
  -4  -3   7       10.32       15.72      2.31 o 
  -3  -3   7      906.58      945.24      9.89 o 
  -2  -3   7      292.39      301.62      4.59 o 
  -1  -3   7      200.43      214.96      4.73 o 
   0  -3   7       31.53       31.75      2.90 o 
   1  -3   7       46.76       44.78      2.98 o 
   2  -3   7       84.40       85.24      3.21 o 
   3  -3   7     1681.57     1692.74     22.15 o 
   4  -3   7       25.39       33.49      3.92 o 
   5  -3   7        0.30        2.46      4.24 o 
   6  -3   7       90.06       95.04      7.02 o 
   7  -3   7        9.48        6.71      5.08 o 
   8  -3   7      198.85      198.08      9.87 o 
   9  -3   7       96.00      117.43     11.85 o 
 -10  -2   7        9.01        8.75      6.17 o 
  -9  -2   7        8.43       11.53      4.42 o 
  -8  -2   7       26.77       22.24      4.79 o 
  -7  -2   7        0.00       -1.56      3.13 o 
  -6  -2   7      202.42      190.76      6.30 o 
  -5  -2   7      271.45      289.84      5.55 o 
  -4  -2   7      537.76      555.43      7.16 o 
  -3  -2   7      428.48      415.99      5.59 o 
  -2  -2   7       98.02       95.24      4.47 o 
  -1  -2   7      248.08      259.23      5.41 o 
   0  -2   7      141.05      156.98      4.51 o 
   1  -2   7     1205.21     1285.68     14.57 o 
   2  -2   7       71.28       75.22      3.09 o 
   3  -2   7      396.51      406.10      7.58 o 
   4  -2   7      212.33      203.45      5.43 o 
   5  -2   7        0.07        3.89      3.37 o 
   6  -2   7       97.86       98.89      6.65 o 
   7  -2   7       12.53       10.65      4.63 o 
   8  -2   7        1.24        0.77      6.04 o 
   9  -2   7       30.43       41.48      8.78 o 
 -11  -1   7      149.76      185.03     15.91 o 
 -10  -1   7      138.94      158.44      7.65 o 
  -9  -1   7        0.69        0.56      4.02 o 
  -8  -1   7      175.85      192.84      6.97 o 
  -7  -1   7     1048.93     1064.79     13.92 o 
  -6  -1   7     1824.78     1702.47     15.49 o 
  -5  -1   7       39.41       40.15      2.71 o 
  -4  -1   7       37.78       33.12      2.09 o 
  -3  -1   7        0.79        1.71      1.23 o 
  -2  -1   7        4.92        7.79      2.24 o 
  -1  -1   7      223.24      216.69      5.32 o 
   0  -1   7      159.62      190.20      4.77 o 
   1  -1   7      786.39      807.02     12.06 o 
   2  -1   7        2.67       -0.48      1.64 o 
   3  -1   7        6.66        6.57      3.56 o 
   4  -1   7        2.32        2.70      5.71 o 
   5  -1   7        2.99        0.60      5.70 o 
   6  -1   7       21.32       23.01      4.12 o 
   7  -1   7      104.04       99.29      9.80 o 
   8  -1   7        3.75        6.91      6.15 o 
 -11   0   7        7.24        6.80      8.89 o 
 -10   0   7       27.24       20.27      5.72 o 
  -9   0   7       86.24       91.14      5.88 o 
  -8   0   7      390.34      346.30      7.83 o 
  -7   0   7      535.01      547.43      8.61 o 
  -6   0   7      211.46      203.97      4.87 o 
  -5   0   7      257.82      265.25      4.64 o 
  -4   0   7      382.04      406.97      5.20 o 
  -3   0   7        3.55        6.16      1.56 o 
  -2   0   7       27.90       25.86      2.07 o 
  -1   0   7       36.73       42.17      2.87 o 
   0   0   7      449.49      498.59      8.35 o 
   1   0   7       28.88       37.75      2.16 o 
   2   0   7      910.80      933.02     22.68 o 
   3   0   7      513.83      514.15     13.01 o 
   4   0   7      171.23      191.25      8.58 o 
   5   0   7      151.46      148.88     11.23 o 
   6   0   7      192.93      194.02      8.25 o 
   7   0   7        5.97        0.45      4.41 o 
   8   0   7        0.99        3.18      6.26 o 
 -11   1   7        0.71        0.17      5.87 o 
 -10   1   7       16.49       26.55      5.82 o 
  -9   1   7      388.89      324.73     11.29 o 
  -8   1   7      664.44      601.51     10.80 o 
  -7   1   7      265.13      295.99      5.98 o 
  -6   1   7        8.61        5.97      2.27 o 
  -5   1   7       47.69       49.02      2.39 o 
  -4   1   7        0.27       -0.33      1.99 o 
  -3   1   7      301.25      321.48      4.72 o 
  -2   1   7      684.92      685.35      8.08 o 
  -1   1   7      204.51      206.13      5.13 o 
   0   1   7      129.72      123.00      3.86 o 
   1   1   7       16.48       20.30      2.49 o 
   2   1   7       70.71       76.85      4.92 o 
   3   1   7      181.66      168.35      7.18 o 
   4   1   7       96.65      103.81      7.49 o 
   5   1   7       30.88       20.59      5.24 o 
   6   1   7        1.81       -5.60     11.19 o 
   7   1   7        4.82       11.85      5.16 o 
 -11   2   7        7.03        3.84      7.35 o 
 -10   2   7       29.41       13.26      4.43 o 
  -9   2   7      210.22      199.31      7.54 o 
  -8   2   7      123.83      132.64      5.09 o 
  -7   2   7        6.15        4.22      2.56 o 
  -6   2   7        3.76        1.51      1.99 o 
  -5   2   7      227.14      237.03      4.65 o 
  -4   2   7       18.28       13.96      1.49 o 
  -3   2   7      140.37      132.36      3.13 o 
  -2   2   7        1.26        0.61      1.41 o 
  -1   2   7      325.53      327.30      7.88 o 
   0   2   7        0.99        3.43      2.11 o 
   1   2   7      167.93      154.50      4.04 o 
   2   2   7      257.31      242.03      8.35 o 
   3   2   7       16.13       10.68      3.89 o 
   4   2   7       68.24       62.23      7.45 o 
   5   2   7        1.25       -1.44      5.47 o 
   6   2   7       24.41       42.54      5.05 o 
 -12   3   7        8.20        8.89      8.34 o 
 -11   3   7       39.76       51.47      9.55 o 
 -10   3   7       29.76       44.45      7.18 o 
  -9   3   7       18.87       22.02      5.24 o 
  -8   3   7       56.84       61.05      4.58 o 
  -7   3   7      897.38      861.19     11.74 o 
  -6   3   7      226.70      223.12      6.80 o 
  -5   3   7       22.69       28.52      3.47 o 
  -4   3   7      168.54      176.93      5.59 o 
  -3   3   7      449.57      413.78      8.68 o 
  -2   3   7       71.08       75.85      4.04 o 
  -1   3   7      313.94      303.45      7.87 o 
   0   3   7       37.85       40.45      3.51 o 
   1   3   7      460.98      448.05      8.72 o 
   2   3   7      152.68      133.53      7.28 o 
   3   3   7       54.45       49.98      8.83 o 
   4   3   7      150.19      160.50     12.86 o 
   5   3   7        2.85        7.54      6.23 o 
 -12   4   7        3.37        7.57      8.12 o 
 -11   4   7       39.61       30.73      8.67 o 
 -10   4   7        1.30        0.35      5.64 o 
  -9   4   7       93.24       73.61     12.19 o 
  -8   4   7        1.92        5.42      5.05 o 
  -7   4   7        4.70        2.76      3.65 o 
  -6   4   7      803.83      763.46     12.65 o 
  -5   4   7      522.45      498.50      9.17 o 
  -4   4   7      333.60      342.56      7.25 o 
  -3   4   7      138.58      126.13      4.92 o 
  -2   4   7      152.79      140.19      4.68 o 
  -1   4   7        0.99       -1.07      2.14 o 
   0   4   7      115.12      130.78      7.47 o 
   1   4   7        8.34       -0.21      4.09 o 
   2   4   7      612.64      619.10     36.33 o 
   3   4   7       14.38        7.77      7.35 o 
   4   4   7        0.14        0.21      4.28 o 
   5   4   7      180.68      211.83     10.07 o 
 -11   5   7        4.15       11.92      6.51 o 
 -10   5   7       30.45       27.16      6.31 o 
  -9   5   7       38.00       37.64      4.65 o 
  -8   5   7        0.05        0.41      4.08 o 
  -7   5   7      212.95      212.61      7.29 o 
  -6   5   7        0.79        2.15      3.55 o 
  -5   5   7      376.21      376.89      8.31 o 
  -4   5   7       33.81       39.57      3.88 o 
  -3   5   7       61.32       65.29      4.26 o 
  -2   5   7        0.93        0.48      2.78 o 
  -1   5   7       33.52       32.27      3.33 o 
   0   5   7      158.90      157.38      8.36 o 
   1   5   7        6.55        4.18      4.78 o 
   2   5   7      119.34      127.92      7.92 o 
   3   5   7       17.32       11.96      5.32 o 
   4   5   7       53.05       68.15      8.34 o 
 -11   6   7        6.26        4.57      5.76 o 
 -10   6   7        4.36       -4.44      8.89 o 
  -9   6   7      351.56      342.27     12.18 o 
  -8   6   7      219.99      216.37      7.77 o 
  -7   6   7       44.32       46.10      5.30 o 
  -6   6   7      101.04       95.12      5.53 o 
  -5   6   7      299.59      302.89      8.50 o 
  -4   6   7      501.68      451.73     10.97 o 
  -3   6   7        9.96        6.06      3.63 o 
  -2   6   7       75.18       72.23      4.38 o 
  -1   6   7        0.21        1.54      3.50 o 
   0   6   7        5.95        1.11      4.68 o 
   1   6   7      120.50      128.56      8.78 o 
   2   6   7        7.79        8.56      5.72 o 
 -11   7   7       34.15       -1.98     15.80 o 
 -10   7   7        1.86        1.10     15.14 o 
  -9   7   7        9.97        8.73      6.03 o 
  -8   7   7        0.19       -2.10      4.21 o 
  -7   7   7        1.42        0.07      4.21 o 
  -6   7   7      159.05      148.97      7.03 o 
  -5   7   7       84.42       64.14      5.28 o 
  -4   7   7      140.24      132.04      6.86 o 
  -3   7   7       57.75       53.93      5.05 o 
  -2   7   7        2.71        9.24      3.34 o 
  -1   7   7        0.38       -4.57      9.13 o 
   0   7   7       38.28       60.97      7.54 o 
   1   7   7       53.50       51.03     10.65 o 
 -10   8   7       21.46       18.23      8.40 o 
  -9   8   7       28.61       17.26      8.48 o 
  -8   8   7        8.16        9.93      4.93 o 
  -7   8   7       83.84       85.49      6.57 o 
  -6   8   7        0.44       -2.10      4.21 o 
  -5   8   7       37.56       44.26      5.10 o 
  -4   8   7      101.41      102.73      6.74 o 
  -3   8   7       14.46       14.02      3.94 o 
  -2   8   7      179.39      172.48     10.31 o 
  -1   8   7       49.39       52.75      8.30 o 
  -9   9   7        0.00       -3.21      6.41 o 
  -8   9   7        8.51        8.54      5.27 o 
  -7   9   7        2.63        3.40      4.89 o 
  -6   9   7       32.14       30.03      5.45 o 
  -5   9   7       23.48        9.99     10.68 o 
  -4   9   7        0.08       -0.14      4.95 o 
  -3   9   7       45.16       49.31      6.15 o 
   3 -13   8       32.29       30.04      6.74 o 
   4 -13   8        1.59        6.26      7.68 o 
   5 -13   8        0.59        0.55      6.80 o 
   6 -13   8        0.02       -2.09      6.80 o 
  -1 -12   8       50.37       43.57     12.40 o 
   0 -12   8       10.24       29.39     10.92 o 
   1 -12   8       21.39       25.30      7.73 o 
   2 -12   8        2.23       -0.11      3.74 o 
   3 -12   8        5.81       12.90      4.31 o 
   4 -12   8      125.54      143.40      9.06 o 
   5 -12   8       17.28        4.78      5.31 o 
   6 -12   8       77.21       74.19      7.90 o 
   7 -12   8       44.08       34.46      8.78 o 
   8 -12   8      313.82      255.22     14.43 o 
  -1 -11   8       10.41        9.42      9.88 o 
   0 -11   8       24.25       21.73      5.79 o 
   1 -11   8       29.34       25.24      4.62 o 
   2 -11   8        0.06        1.91      3.30 o 
   3 -11   8       21.34       21.75      4.00 o 
   4 -11   8       11.83       12.47      4.25 o 
   5 -11   8       12.21        9.97      4.06 o 
   6 -11   8       18.12       14.09      4.12 o 
   7 -11   8        2.21       -1.26      8.40 o 
   8 -11   8      292.86      285.96     13.87 o 
   9 -11   8        0.64       -3.00      6.01 o 
  -4 -10   8       66.08       93.94     14.38 o 
  -3 -10   8      111.40      105.27     11.67 o 
  -2 -10   8       83.40       89.76      8.45 o 
  -1 -10   8      571.36      555.13     13.63 o 
   0 -10   8       49.85       53.62      4.65 o 
   1 -10   8        7.98        8.65      3.43 o 
   2 -10   8        1.41        4.18      3.07 o 
   3 -10   8        6.48        8.99      2.94 o 
   4 -10   8       33.30       33.59      3.89 o 
   5 -10   8        6.38        3.95      3.19 o 
   6 -10   8        1.93        1.95      3.62 o 
   7 -10   8       10.75        8.49      4.57 o 
   8 -10   8       28.57       27.47      6.86 o 
   9 -10   8        1.29       -2.65      9.05 o 
  -5  -9   8       28.67       47.96     12.62 o 
  -4  -9   8       30.97       42.47      9.07 o 
  -3  -9   8       11.89       10.93      4.50 o 
  -2  -9   8      265.32      276.07      9.75 o 
  -1  -9   8      169.18      171.95      7.71 o 
   0  -9   8       60.72       69.12      6.48 o 
   1  -9   8       38.63       43.96      3.66 o 
   2  -9   8        3.27        3.96      2.45 o 
   3  -9   8       62.90       56.91      3.95 o 
   4  -9   8        1.28       -1.42      2.83 o 
   5  -9   8      189.69      204.06      7.72 o 
   6  -9   8        0.05        1.29      3.56 o 
   7  -9   8        0.43        0.31      5.90 o 
   8  -9   8        0.97       -2.66      5.32 o 
   9  -9   8        5.48       12.07     10.75 o 
  -6  -8   8       20.65       14.42     12.51 o 
  -5  -8   8       15.66       10.71      6.29 o 
  -4  -8   8       31.99       31.57      4.85 o 
  -3  -8   8     1000.84      960.41     18.36 o 
  -2  -8   8      491.86      493.17      9.47 o 
  -1  -8   8       32.56       34.44      3.27 o 
   0  -8   8        0.92        3.12      2.24 o 
   1  -8   8        1.07        4.68      2.41 o 
   2  -8   8       34.65       31.04      3.21 o 
   3  -8   8       14.26       10.72      3.14 o 
   4  -8   8      125.28      123.57      5.38 o 
   5  -8   8        1.03       -1.22      2.71 o 
   6  -8   8        5.91       10.78      4.34 o 
   7  -8   8        0.00       -1.02      9.60 o 
   8  -8   8        3.51        3.65      6.28 o 
   9  -8   8        3.79       -0.66      9.00 o 
  -7  -7   8        0.02        2.45      7.10 o 
  -6  -7   8       13.17       15.98      6.32 o 
  -5  -7   8      114.03      106.69      6.47 o 
  -4  -7   8       78.44       87.40      6.96 o 
  -3  -7   8       95.30       93.20      4.55 o 
  -2  -7   8        8.77        1.91      3.23 o 
  -1  -7   8      118.45      123.12      4.02 o 
   0  -7   8        0.69        1.28      2.19 o 
   1  -7   8        2.89        6.19      2.09 o 
   2  -7   8        0.12        2.11      2.34 o 
   3  -7   8        7.39        8.67      2.70 o 
   4  -7   8       10.91        6.87      2.92 o 
   5  -7   8        7.04        9.30      3.39 o 
   6  -7   8        0.24        0.83      7.41 o 
   7  -7   8        4.72       15.39      5.80 o 
   8  -7   8        0.35       -4.99      9.99 o 
   9  -7   8        0.01       -0.55      9.33 o 
  -8  -6   8       22.04       29.59     12.40 o 
  -7  -6   8       48.57       58.18      7.49 o 
  -6  -6   8       40.06       50.28      4.97 o 
  -5  -6   8      192.08      194.08      6.96 o 
  -4  -6   8        2.00        3.43      2.88 o 
  -3  -6   8      169.74      154.89      5.55 o 
  -2  -6   8       19.81       22.19      2.58 o 
  -1  -6   8        6.46        5.56      2.13 o 
   0  -6   8       48.43       48.04      2.82 o 
   1  -6   8      538.63      526.29      8.53 o 
   2  -6   8       47.45       45.56      3.13 o 
   3  -6   8       59.29       54.44      3.39 o 
   4  -6   8      304.10      287.77     11.56 o 
   5  -6   8       82.70       75.65      7.16 o 
   6  -6   8       16.40       10.59      5.51 o 
   7  -6   8        4.42        1.26      5.63 o 
   8  -6   8        0.15       -0.86      5.80 o 
   9  -6   8       27.02       18.66      9.55 o 
  -8  -5   8      327.59      334.27     13.25 o 
  -7  -5   8        0.32        4.93      3.88 o 
  -6  -5   8        8.45       13.51      3.88 o 
  -5  -5   8      194.44      184.82      5.94 o 
  -4  -5   8       18.44       19.38      3.21 o 
  -3  -5   8       73.19       74.99      3.31 o 
  -2  -5   8       72.54       75.72      3.01 o 
  -1  -5   8       18.65       20.52      2.31 o 
   0  -5   8        5.48        4.76      2.95 o 
   1  -5   8      620.62      606.17      9.02 o 
   2  -5   8       74.44       82.39      3.53 o 
   3  -5   8      102.35       96.79      4.48 o 
   4  -5   8        0.39        3.38      3.17 o 
   5  -5   8       28.79       18.91      5.46 o 
   6  -5   8      117.97      132.35      8.98 o 
   7  -5   8       45.63       43.95      6.85 o 
   8  -5   8        7.11        8.51      7.57 o 
   9  -5   8        9.66        6.37      8.56 o 
  -9  -4   8       19.31       31.59      8.24 o 
  -8  -4   8       43.80       51.44      5.54 o 
  -7  -4   8        1.50       -1.73      3.47 o 
  -6  -4   8      190.16      195.01      6.07 o 
  -5  -4   8      663.63      649.29     10.14 o 
  -4  -4   8      695.07      662.77      8.60 o 
  -3  -4   8      572.96      585.73      7.59 o 
  -2  -4   8      589.55      623.53      8.11 o 
  -1  -4   8      125.24      108.40      3.92 o 
   0  -4   8      350.32      374.71      6.54 o 
   1  -4   8      920.52      922.74     13.41 o 
   2  -4   8      635.10      632.46     10.51 o 
   3  -4   8      215.70      213.07      6.01 o 
   4  -4   8       47.51       53.63      7.23 o 
   5  -4   8      200.86      209.09     15.58 o 
   6  -4   8       11.47        6.39      5.54 o 
   7  -4   8        7.79       -1.18      8.12 o 
   8  -4   8       16.17       15.80      8.01 o 
   9  -4   8       13.56        5.05      8.23 o 
 -10  -3   8       50.46       81.16     15.53 o 
  -9  -3   8       16.14       41.20      7.13 o 
  -8  -3   8        2.64        4.71      3.98 o 
  -7  -3   8        2.23        0.84      3.47 o 
  -6  -3   8      746.71      726.17     11.05 o 
  -5  -3   8      190.77      187.27      4.78 o 
  -4  -3   8      259.79      254.39      5.15 o 
  -3  -3   8      304.49      300.22      5.01 o 
  -2  -3   8       17.12       21.75      2.19 o 
  -1  -3   8      800.04      848.87     10.94 o 
   0  -3   8       30.11       36.81      3.42 o 
   1  -3   8      432.82      421.88      7.93 o 
   2  -3   8       14.19       14.60      2.63 o 
   3  -3   8       70.55       65.65      4.19 o 
   4  -3   8       67.28       73.85      5.13 o 
   5  -3   8      294.55      303.59     11.01 o 
   6  -3   8       53.58       60.82      6.41 o 
   7  -3   8      117.71      124.70     12.68 o 
   8  -3   8       11.12        6.26      7.13 o 
 -10  -2   8        4.27       -3.29      6.57 o 
  -9  -2   8       55.05       56.89      6.26 o 
  -8  -2   8       32.33       34.51      5.05 o 
  -7  -2   8       57.51       71.62      5.04 o 
  -6  -2   8        5.11        4.14      2.87 o 
  -5  -2   8      889.78      824.12      9.77 o 
  -4  -2   8      132.47      138.72      3.91 o 
  -3  -2   8      252.40      245.67      4.82 o 
  -2  -2   8      488.10      471.38      9.53 o 
  -1  -2   8      313.68      288.58     15.85 o 
   0  -2   8      136.99      136.62      5.24 o 
   1  -2   8        5.31       13.37      2.17 o 
   2  -2   8        3.37        0.26      2.06 o 
   3  -2   8       95.51      101.68      4.86 o 
   4  -2   8       41.97       48.60      4.32 o 
   5  -2   8       47.91       42.34      4.81 o 
   6  -2   8      245.52      259.89     10.25 o 
   7  -2   8       11.69       10.34      4.83 o 
   8  -2   8       14.88       15.25      6.80 o 
 -10  -1   8        2.73        8.37      4.82 o 
  -9  -1   8        9.05       25.22      4.98 o 
  -8  -1   8      130.96      122.56      5.79 o 
  -7  -1   8      547.16      538.12     10.17 o 
  -6  -1   8      134.99      133.72      4.50 o 
  -5  -1   8      316.34      319.56      5.92 o 
  -4  -1   8       32.48       32.45      2.62 o 
  -3  -1   8      512.00      501.79      7.23 o 
  -2  -1   8      611.00      650.80      8.87 o 
  -1  -1   8        1.96        2.53      2.03 o 
   0  -1   8       68.71       70.22      3.00 o 
   1  -1   8       72.13       82.30      3.41 o 
   2  -1   8      187.61      187.25      4.98 o 
   3  -1   8        2.40       -0.69      4.38 o 
   4  -1   8      240.12      251.73     17.38 o 
   5  -1   8      951.33      958.72     36.00 o 
   6  -1   8       50.50       46.85      4.70 o 
   7  -1   8       21.31        9.04      4.95 o 
 -11   0   8        4.29       14.05      8.67 o 
 -10   0   8       97.93       88.25     11.96 o 
  -9   0   8      182.16      177.86      7.88 o 
  -8   0   8      453.73      428.88     10.30 o 
  -7   0   8      277.76      239.66      5.94 o 
  -6   0   8        0.17       -1.07      2.14 o 
  -5   0   8        0.28        0.63      1.80 o 
  -4   0   8      239.00      242.52      4.77 o 
  -3   0   8      680.59      714.29      8.86 o 
  -2   0   8     1068.46     1044.19     14.07 o 
  -1   0   8       13.77       15.91      2.29 o 
   0   0   8      208.12      223.11      5.37 o 
   1   0   8      608.47      632.28     11.10 o 
   2   0   8       72.73       91.79      6.16 o 
   3   0   8      105.78       88.49      6.66 o 
   4   0   8      451.85      464.86     13.63 o 
   5   0   8        0.27       -3.37      6.75 o 
   6   0   8       17.08        4.28     11.74 o 
   7   0   8       15.42       13.94      5.60 o 
 -11   1   8       10.28       22.53      6.99 o 
 -10   1   8       24.30       24.65      7.41 o 
  -9   1   8       96.07       99.93      8.03 o 
  -8   1   8       69.81       72.89      4.69 o 
  -7   1   8      386.84      343.28      6.31 o 
  -6   1   8      126.36      118.70      3.68 o 
  -5   1   8       18.60       20.19      2.91 o 
  -4   1   8      173.54      163.09      3.80 o 
  -3   1   8       23.63       27.66      1.93 o 
  -2   1   8       20.19       20.43      2.30 o 
  -1   1   8      118.49      140.54      5.22 o 
   0   1   8       33.79       32.08      2.74 o 
   1   1   8      112.78      102.55      5.98 o 
   2   1   8      269.30      260.79      9.48 o 
   3   1   8      438.42      397.37     19.18 o 
   4   1   8       83.63       87.38      8.25 o 
   5   1   8      138.96      166.32     11.67 o 
   6   1   8       12.06       19.21     12.73 o 
 -11   2   8       17.68       18.11      8.23 o 
 -10   2   8       19.25       20.91      5.72 o 
  -9   2   8        5.62        5.45      4.91 o 
  -8   2   8       26.58       23.11      4.27 o 
  -7   2   8      197.59      199.66      5.65 o 
  -6   2   8      534.16      543.66      9.83 o 
  -5   2   8     2565.45     2430.60     24.06 o 
  -4   2   8       64.17       54.10      2.83 o 
  -3   2   8       86.99       96.95      3.45 o 
  -2   2   8      134.70      131.53      4.28 o 
  -1   2   8      961.79      856.02     16.81 o 
   0   2   8       75.99       80.80      4.30 o 
   1   2   8      129.71      101.83      5.06 o 
   2   2   8       79.45       80.08      5.78 o 
   3   2   8        1.15        1.89      3.72 o 
   4   2   8        7.61        9.58      7.04 o 
 -11   3   8        0.05        5.82      7.57 o 
 -10   3   8       17.75       22.12      6.82 o 
  -9   3   8       29.25       20.44      5.32 o 
  -8   3   8        1.89       -1.60      3.21 o 
  -7   3   8      727.79      702.27     12.12 o 
  -6   3   8     1402.05     1351.15     17.54 o 
  -5   3   8       65.61       61.06      4.20 o 
  -4   3   8      469.52      443.18      8.24 o 
  -3   3   8     1391.28     1324.51     17.41 o 
  -2   3   8      272.87      275.91      6.04 o 
  -1   3   8      533.56      511.30     13.24 o 
   0   3   8       10.11       12.30      3.78 o 
   1   3   8      254.44      228.71      8.84 o 
   2   3   8      271.90      240.48     10.70 o 
   3   3   8       56.83       62.89     21.40 o 
   4   3   8       21.81       26.37      8.30 o 
 -11   4   8       89.35       87.70      8.84 o 
 -10   4   8      150.49      155.14      9.58 o 
  -9   4   8       31.75       31.99      4.18 o 
  -8   4   8      183.79      169.52      6.99 o 
  -7   4   8      165.95      160.71      7.40 o 
  -6   4   8      317.73      300.86     12.29 o 
  -5   4   8       28.57       36.30      3.92 o 
  -4   4   8      875.42      852.27     13.64 o 
  -3   4   8     1213.69     1155.90     15.98 o 
  -2   4   8      347.24      328.37      6.87 o 
  -1   4   8       74.26       73.87     12.95 o 
   0   4   8      377.49      354.06     11.27 o 
   1   4   8       45.43       38.77      5.40 o 
   2   4   8        9.67        5.47      4.28 o 
   3   4   8        1.09        0.49      4.48 o 
   4   4   8       15.96       10.24      4.72 o 
 -11   5   8       32.37       26.96      6.97 o 
 -10   5   8        8.44       -5.38     13.72 o 
  -9   5   8        0.02       -2.39      4.96 o 
  -8   5   8       37.46       47.97      5.73 o 
  -7   5   8      248.65      253.94      8.44 o 
  -6   5   8       97.46      100.20      5.39 o 
  -5   5   8       83.61       77.11      4.68 o 
  -4   5   8       54.96       54.49      5.21 o 
  -3   5   8      382.68      352.01      9.69 o 
  -2   5   8       13.66        8.78      5.84 o 
  -1   5   8       68.92       79.81     10.37 o 
   0   5   8        1.01        3.50      4.94 o 
   1   5   8        0.38       -2.06      4.54 o 
   2   5   8        4.62        4.07      6.88 o 
   3   5   8       14.42       13.28      6.91 o 
 -11   6   8       30.43       44.45     17.34 o 
 -10   6   8       33.49       34.31      8.78 o 
  -9   6   8        7.50        8.78      5.39 o 
  -8   6   8       19.96       17.78      5.48 o 
  -7   6   8       10.83       14.34      4.36 o 
  -6   6   8      358.35      351.98      9.67 o 
  -5   6   8       51.72       47.06      5.24 o 
  -4   6   8      144.29      157.36      7.29 o 
  -3   6   8      117.49      112.22      5.89 o 
  -2   6   8       39.52       39.87      4.02 o 
  -1   6   8       29.72       54.18      7.66 o 
   0   6   8        9.33       10.08      7.45 o 
   1   6   8       91.49       90.76     10.65 o 
 -10   7   8        0.36       -2.28     14.65 o 
  -9   7   8       11.37       11.54      5.82 o 
  -8   7   8       48.81       32.88      5.42 o 
  -7   7   8       16.35       16.30      8.65 o 
  -6   7   8       39.38       40.25      5.73 o 
  -5   7   8      292.83      286.56     16.30 o 
  -4   7   8       32.32       22.57      4.66 o 
  -3   7   8        0.10        6.73      3.79 o 
  -2   7   8       17.43       19.79      3.76 o 
  -1   7   8       20.88       11.56      6.05 o 
   0   7   8        0.41       -1.76      8.89 o 
  -9   8   8        7.20        7.97      6.89 o 
  -8   8   8       32.05       46.20      6.16 o 
  -7   8   8        0.23       12.23      4.86 o 
  -6   8   8       62.45       58.90      5.97 o 
  -5   8   8       10.47       17.49      4.98 o 
  -4   8   8       48.18       42.43      5.47 o 
  -3   8   8       22.53       23.08      5.09 o 
  -2   8   8       17.20       26.89     11.30 o 
  -7   9   8        0.44       -2.13      5.30 o 
  -6   9   8       56.82       66.54     12.57 o 
  -5   9   8       28.91       35.00      6.39 o 
   2 -13   9        2.90        1.77      6.11 o 
   3 -13   9       19.11        8.67      8.12 o 
   4 -13   9        5.12       -2.85      7.35 o 
   5 -13   9        0.30       -3.40      6.80 o 
  -1 -12   9      128.32       97.56     13.94 o 
   0 -12   9        8.74        8.60      8.12 o 
   1 -12   9        1.87        1.97      7.84 o 
   2 -12   9       44.77       41.24      6.55 o 
   3 -12   9        3.50        0.25      5.08 o 
   4 -12   9       17.11       16.34     12.57 o 
   5 -12   9       21.51       14.93      7.68 o 
   6 -12   9        4.22        2.41      7.13 o 
   7 -12   9       39.99       44.83      7.71 o 
  -2 -11   9       16.95       14.60     10.75 o 
  -1 -11   9       87.10      106.31     16.68 o 
   0 -11   9        0.30        4.26      3.68 o 
   1 -11   9       18.27       23.57      4.11 o 
   2 -11   9       13.82        8.86      3.61 o 
   3 -11   9       68.94       64.69      6.40 o 
   4 -11   9      128.24      129.43      7.74 o 
   5 -11   9       44.61       38.98      5.00 o 
   6 -11   9        2.20       -0.36      4.41 o 
   7 -11   9       94.85       75.87      8.53 o 
   8 -11   9       13.90       16.78     11.80 o 
  -4 -10   9       12.37        3.62     10.43 o 
  -3 -10   9       42.24       31.75      8.68 o 
  -2 -10   9       11.31        9.57      5.38 o 
  -1 -10   9        0.35        4.73      3.60 o 
   0 -10   9        1.03        1.32      3.39 o 
   1 -10   9       10.36        6.72      3.02 o 
   2 -10   9        8.79        8.74      4.28 o 
   3 -10   9       13.79       12.31      3.42 o 
   4 -10   9        3.94        6.90      3.12 o 
   5 -10   9        0.13        6.78      3.26 o 
   6 -10   9       16.79       12.37      4.99 o 
   7 -10   9       37.78       36.33      7.90 o 
   8 -10   9       49.87       62.91     16.74 o 
  -5  -9   9        7.37       -4.61      9.22 o 
  -4  -9   9       83.96       93.53     10.64 o 
  -3  -9   9       49.39       47.99      5.72 o 
  -2  -9   9       14.55       18.49      4.00 o 
  -1  -9   9      183.99      189.99      6.97 o 
   0  -9   9      105.15      103.08      4.37 o 
   1  -9   9       77.59       76.60      3.96 o 
   2  -9   9       52.74       52.09      3.98 o 
   3  -9   9       66.22       62.84      4.51 o 
   4  -9   9       28.48       29.80      3.84 o 
   5  -9   9       10.16        8.11      3.38 o 
   6  -9   9       36.45       33.14      5.18 o 
   7  -9   9       72.24       87.75      6.86 o 
   8  -9   9        0.30       -3.84      7.68 o 
   9  -9   9        0.98        0.99     10.10 o 
  -6  -8   9        0.01       -4.50      9.00 o 
  -5  -8   9      191.98      177.87     12.63 o 
  -4  -8   9      234.97      231.09      9.52 o 
  -3  -8   9      157.17      155.73      6.43 o 
  -2  -8   9       87.81       95.61      4.92 o 
  -1  -8   9        5.21        4.76      2.61 o 
   0  -8   9       30.68       32.24      3.92 o 
   1  -8   9       96.62       86.95      4.47 o 
   2  -8   9       57.54       67.09      4.02 o 
   3  -8   9       54.14       59.53      4.03 o 
   4  -8   9        0.88        9.33      3.07 o 
   5  -8   9       48.37       53.92      5.36 o 
   6  -8   9        2.08        1.82      4.02 o 
   7  -8   9        0.98        5.11      5.89 o 
   8  -8   9       23.44       30.95     10.97 o 
   9  -8   9        7.15        0.22      9.66 o 
  -7  -7   9       10.91       15.36     10.21 o 
  -6  -7   9        0.49        7.81      7.33 o 
  -5  -7   9       52.46       48.04      5.91 o 
  -4  -7   9        8.94        6.97      3.51 o 
  -3  -7   9       15.57       16.65      3.48 o 
  -2  -7   9       78.85       80.45      4.11 o 
  -1  -7   9       10.60        5.88      2.42 o 
   0  -7   9      170.17      175.54      4.71 o 
   1  -7   9      277.90      277.39      6.67 o 
   2  -7   9      182.54      182.52      5.57 o 
   3  -7   9        5.37        7.85      2.66 o 
   4  -7   9       91.71       97.51      4.85 o 
   5  -7   9        0.28        2.34      3.15 o 
   6  -7   9        0.37       -2.36      4.72 o 
   7  -7   9      101.10      108.31     10.81 o 
   8  -7   9        3.45        2.85      9.00 o 
   9  -7   9        6.82        8.89      9.66 o 
  -8  -6   9       21.37       28.97     10.75 o 
  -7  -6   9       30.76       33.42      8.24 o 
  -6  -6   9        0.91        1.22      3.86 o 
  -5  -6   9       14.68       11.69      3.58 o 
  -4  -6   9      365.96      344.45      8.14 o 
  -3  -6   9        0.39        1.31      2.59 o 
  -2  -6   9        9.75        9.33      2.50 o 
  -1  -6   9      414.36      402.07      6.90 o 
   0  -6   9       78.11       75.10      3.94 o 
   1  -6   9      120.77      120.15      4.49 o 
   2  -6   9        1.06        0.45      2.26 o 
   3  -6   9       13.68       12.02      3.04 o 
   4  -6   9        3.63        1.36      3.13 o 
   5  -6   9      335.39      321.56     20.83 o 
   6  -6   9       49.71       43.96      6.96 o 
   7  -6   9        0.41        6.32      5.74 o 
   8  -6   9       21.08       28.97      8.89 o 
   9  -6   9       15.05       23.92      9.99 o 
  -8  -5   9        2.15       -0.09      6.94 o 
  -7  -5   9       41.46       35.05      5.36 o 
  -6  -5   9       39.12       34.27      4.82 o 
  -5  -5   9        6.85        1.11      3.31 o 
  -4  -5   9      212.76      206.40      5.89 o 
  -3  -5   9      510.92      504.86      7.75 o 
  -2  -5   9      159.27      160.26      4.66 o 
  -1  -5   9      210.97      194.39      5.45 o 
   0  -5   9       44.45       46.42      3.21 o 
   1  -5   9       19.52       23.42      2.65 o 
   2  -5   9        0.10       -1.73      3.47 o 
   3  -5   9      190.19      188.30      6.21 o 
   4  -5   9       19.23       14.74      4.01 o 
   5  -5   9        1.45        3.62      3.92 o 
   6  -5   9       62.48       61.96     16.30 o 
   7  -5   9        5.07       10.58      5.72 o 
   8  -5   9       67.89       84.94     11.19 o 
  -9  -4   9      241.50      284.35     19.42 o 
  -8  -4   9      286.78      316.73     10.98 o 
  -7  -4   9       11.88       18.85      4.47 o 
  -6  -4   9      319.00      311.87      7.99 o 
  -5  -4   9      349.43      368.29      7.63 o 
  -4  -4   9     1640.89     1543.55     16.24 o 
  -3  -4   9       31.57       29.41      2.65 o 
  -2  -4   9       16.93       14.12      2.45 o 
  -1  -4   9       20.74       23.59      2.94 o 
   0  -4   9       48.14       54.71      3.11 o 
   1  -4   9        2.81        0.15      2.36 o 
   2  -4   9        3.84        4.30      2.57 o 
   3  -4   9      122.40      115.60      4.96 o 
   4  -4   9        6.54       10.36      3.89 o 
   5  -4   9        0.48        0.54      3.53 o 
   6  -4   9       14.51       11.09      5.54 o 
   7  -4   9       10.78        4.23      5.58 o 
   8  -4   9       10.10        2.19      7.46 o 
  -9  -3   9       46.01       57.43      7.33 o 
  -8  -3   9       19.45       18.36      4.97 o 
  -7  -3   9      128.40      141.06      6.08 o 
  -6  -3   9      204.06      174.99      6.23 o 
  -5  -3   9      845.21      868.22     11.06 o 
  -4  -3   9      190.69      182.94      4.69 o 
  -3  -3   9       80.04       79.24      2.98 o 
  -2  -3   9       49.71       53.43      2.95 o 
  -1  -3   9       45.28       52.80      2.99 o 
   0  -3   9        1.02       -1.06      2.13 o 
   1  -3   9       34.87       41.17      5.01 o 
   2  -3   9      232.18      250.03      6.53 o 
   3  -3   9        9.08       10.20      3.15 o 
   4  -3   9      210.13      218.47      7.27 o 
   5  -3   9      179.62      177.71      7.99 o 
   6  -3   9      103.61      104.60      7.63 o 
   7  -3   9       66.81       60.63      7.00 o 
   8  -3   9       98.09       92.84     10.54 o 
 -10  -2   9        0.52       -3.30      6.60 o 
  -9  -2   9       18.86       24.90      5.35 o 
  -8  -2   9       20.82       15.74      5.50 o 
  -7  -2   9      420.53      353.57      8.45 o 
  -6  -2   9      997.13      922.38     12.54 o 
  -5  -2   9      245.61      244.83      6.94 o 
  -4  -2   9      108.00       98.72      3.35 o 
  -3  -2   9       47.44       48.36      3.00 o 
  -2  -2   9        5.30        5.29      2.15 o 
  -1  -2   9       29.72       36.17      2.56 o 
   0  -2   9      161.87      158.31      5.08 o 
   1  -2   9      174.27      164.68      9.57 o 
   2  -2   9       38.42       33.26      3.59 o 
   3  -2   9        4.20        0.87      3.17 o 
   4  -2   9        3.17       -1.46      2.91 o 
   5  -2   9       38.34       30.89      4.16 o 
   6  -2   9       16.68        7.56      4.73 o 
   7  -2   9       26.36       19.42      6.37 o 
 -10  -1   9       34.29       32.67      5.57 o 
  -9  -1   9       45.57       55.89      5.79 o 
  -8  -1   9       42.89       40.74      5.76 o 
  -7  -1   9      431.80      376.80      8.56 o 
  -6  -1   9       14.57       15.00      2.91 o 
  -5  -1   9        7.91        6.61      1.92 o 
  -4  -1   9       80.68       79.73      4.12 o 
  -3  -1   9        2.31        5.83      1.95 o 
  -2  -1   9        0.13        0.00      1.73 o 
  -1  -1   9      172.28      177.71      5.23 o 
   0  -1   9       36.00       33.39      3.04 o 
   1  -1   9      240.37      231.81      6.74 o 
   2  -1   9       20.99       25.13      5.59 o 
   3  -1   9       17.90       16.33      4.40 o 
   4  -1   9       62.31       54.00      6.31 o 
   5  -1   9        0.36        5.87      5.08 o 
   6  -1   9        6.92       -2.10      4.21 o 
   7  -1   9        2.55        8.01      5.27 o 
 -11   0   9       42.71       34.68      9.44 o 
 -10   0   9       28.98       35.41      6.05 o 
  -9   0   9       24.32       17.74      4.89 o 
  -8   0   9       47.91       52.63      4.43 o 
  -7   0   9       34.25       25.64      3.55 o 
  -6   0   9       36.31       38.54      2.77 o 
  -5   0   9      687.49      651.48      9.30 o 
  -4   0   9      341.36      306.06      7.14 o 
  -3   0   9       14.35       15.94      2.09 o 
  -2   0   9      146.56      150.58      4.89 o 
  -1   0   9      287.33      294.40      7.56 o 
   0   0   9       58.49       65.34      4.17 o 
   1   0   9      164.54      159.87      7.90 o 
   2   0   9       25.60       26.31      2.52 o 
   3   0   9      211.41      207.94     11.67 o 
   4   0   9      135.16      146.72      8.69 o 
   5   0   9       91.80       89.12      7.95 o 
   6   0   9      114.78      106.56     17.78 o 
 -11   1   9        1.40        2.41      7.68 o 
 -10   1   9        4.66        9.12      8.25 o 
  -9   1   9       80.23       73.26      6.79 o 
  -8   1   9        4.72        4.99      3.53 o 
  -7   1   9      236.80      222.42      5.46 o 
  -6   1   9       23.93       24.96      3.47 o 
  -5   1   9       33.52       27.83      3.03 o 
  -4   1   9      682.06      672.31      9.34 o 
  -3   1   9      669.61      646.73     10.94 o 
  -2   1   9      212.38      225.84     10.14 o 
  -1   1   9      151.64      146.72      5.72 o 
   0   1   9       84.92       80.81      5.17 o 
   1   1   9        7.28        2.92      2.78 o 
   2   1   9       64.12       60.79      6.07 o 
   3   1   9        4.43        8.54      4.13 o 
   4   1   9      532.37      531.91     16.05 o 
 -11   2   9      144.33      162.97     13.39 o 
 -10   2   9       10.32        7.66      6.65 o 
  -9   2   9       57.51       53.29      6.14 o 
  -8   2   9        8.39        4.74      3.22 o 
  -7   2   9       67.82       67.60      6.50 o 
  -6   2   9        1.03        9.78      4.02 o 
  -5   2   9      297.58      279.46      8.91 o 
  -4   2   9        7.44        8.19      2.88 o 
  -3   2   9      709.03      663.70     11.01 o 
  -2   2   9      210.57      215.07      6.50 o 
  -1   2   9       15.05       26.77      4.69 o 
   0   2   9       62.37       57.29      5.06 o 
   1   2   9      112.71       98.10      5.87 o 
   2   2   9       89.13       83.15      8.00 o 
   3   2   9        3.98       -4.94      9.88 o 
   4   2   9      106.29      116.77     18.11 o 
 -11   3   9        7.67        3.85      6.22 o 
 -10   3   9       14.07       15.51      8.09 o 
  -9   3   9       43.01       25.68      5.80 o 
  -8   3   9        5.83       17.30      4.30 o 
  -7   3   9      765.51      677.15     12.15 o 
  -6   3   9       82.81       92.91      5.10 o 
  -5   3   9      107.52      103.74      4.95 o 
  -4   3   9      294.32      287.43      6.81 o 
  -3   3   9      466.58      464.66      9.13 o 
  -2   3   9      661.38      566.45     11.09 o 
  -1   3   9       18.17       26.55      7.30 o 
   0   3   9       13.94       22.70      7.79 o 
   1   3   9        0.45       -0.58      4.67 o 
   2   3   9        3.45       -1.10      4.26 o 
   3   3   9       62.70       72.03      5.78 o 
   4   3   9        1.37       -3.85      7.69 o 
 -11   4   9       15.76       16.73     13.06 o 
 -10   4   9       43.94       55.49     27.49 o 
  -9   4   9       39.79       27.73      6.64 o 
  -8   4   9       14.18       21.55      4.48 o 
  -7   4   9        0.75        6.36      3.86 o 
  -6   4   9        0.84        1.12      3.42 o 
  -5   4   9        1.91        1.24      3.20 o 
  -4   4   9      351.00      338.17     13.30 o 
  -3   4   9      267.23      242.28      9.04 o 
  -2   4   9      252.07      218.32      9.84 o 
  -1   4   9       59.69       35.82      8.07 o 
   0   4   9        1.95       -2.48      4.95 o 
   1   4   9        1.45       12.69      8.29 o 
   2   4   9       43.16       40.21      5.72 o 
   3   4   9       34.16       35.78     13.06 o 
 -11   5   9        3.12       10.86     15.25 o 
 -10   5   9        4.24        5.63      7.30 o 
  -9   5   9      118.15      116.78      8.18 o 
  -8   5   9       81.82       89.84      6.06 o 
  -7   5   9      100.79      115.27      6.21 o 
  -6   5   9        0.14       -2.19      4.39 o 
  -5   5   9      212.13      211.35      7.25 o 
  -4   5   9        0.36        3.35      4.13 o 
  -3   5   9       43.78       46.68      4.45 o 
  -2   5   9      161.62      148.66      5.62 o 
  -1   5   9       45.43       25.57      8.29 o 
   0   5   9      316.51      287.00     13.34 o 
   1   5   9       83.22      104.09      8.00 o 
 -10   6   9       16.53       22.57      8.30 o 
  -9   6   9       14.01       14.13      6.13 o 
  -8   6   9        6.19        3.11      4.44 o 
  -7   6   9        1.72        2.68      4.24 o 
  -6   6   9        0.13       -1.93      3.86 o 
  -5   6   9       11.03       11.57      4.49 o 
  -4   6   9       92.66       83.72      6.60 o 
  -3   6   9        0.52        4.93      3.55 o 
  -2   6   9        6.42        6.46      4.95 o 
  -1   6   9       34.41       51.12      8.57 o 
   0   6   9       39.31       47.52      9.66 o 
  -9   7   9        6.72       -2.74      5.48 o 
  -8   7   9       16.05       11.49      5.48 o 
  -7   7   9        6.67        8.10      4.65 o 
  -6   7   9       22.80       34.71      5.05 o 
  -5   7   9       14.40       16.35      4.79 o 
  -4   7   9        9.88        7.00      4.37 o 
  -3   7   9       79.02       90.77      6.12 o 
  -2   7   9        1.66       -2.95      5.90 o 
  -1   7   9       44.24       50.51      7.33 o 
  -8   8   9       44.71       43.23      6.76 o 
  -7   8   9        0.82       -1.26      5.39 o 
  -6   8   9        0.23        4.02      5.04 o 
  -5   8   9        0.59        0.07      5.08 o 
  -4   8   9       73.92       74.27     10.44 o 
   0 -12  10       52.68       63.42      9.42 o 
   1 -12  10       85.09       88.63     13.25 o 
   2 -12  10        3.59        6.15      7.79 o 
   3 -12  10        3.48        3.73      6.80 o 
   4 -12  10        2.26       12.18      7.35 o 
   5 -12  10       14.59       10.97      8.12 o 
   6 -12  10        0.67        3.03      6.08 o 
  -2 -11  10        9.97       18.99     10.10 o 
  -1 -11  10      253.61      261.77     16.04 o 
   0 -11  10      151.28      143.69      8.12 o 
   1 -11  10        0.53       -0.50      4.60 o 
   2 -11  10        0.31        2.59      4.27 o 
   3 -11  10        2.36        3.86      4.21 o 
   4 -11  10        1.41       -1.78      3.56 o 
   5 -11  10        1.80       -0.05      5.71 o 
   6 -11  10       11.73        5.34      5.98 o 
   7 -11  10        1.83        8.61      5.99 o 
  -3 -10  10      103.78      105.13     13.06 o 
  -2 -10  10       42.53       41.50      6.18 o 
  -1 -10  10       97.21      103.25      5.84 o 
   0 -10  10        0.18       -1.15      3.30 o 
   1 -10  10       57.11       39.03      4.91 o 
   2 -10  10        0.01        1.68      2.94 o 
   3 -10  10        0.20       -1.47      2.94 o 
   4 -10  10       10.70        9.87      3.45 o 
   5 -10  10        0.11        5.23      3.67 o 
   6 -10  10        0.55       -2.74      5.47 o 
   7 -10  10        0.28        7.37      7.41 o 
   8 -10  10        0.08        6.26     10.10 o 
  -5  -9  10       13.18        7.24      9.77 o 
  -4  -9  10       83.21      108.54     12.95 o 
  -3  -9  10       89.31      101.29      6.60 o 
  -2  -9  10        8.97       11.73      3.83 o 
  -1  -9  10       71.11       69.34      6.25 o 
   0  -9  10        3.49        1.80      2.54 o 
   1  -9  10        0.09        2.45      2.98 o 
   2  -9  10       61.94       66.44      4.46 o 
   3  -9  10       58.34       59.64      4.58 o 
   4  -9  10       22.31       20.18      3.73 o 
   5  -9  10        3.33        4.28      3.71 o 
   6  -9  10       73.05       64.89      6.33 o 
   7  -9  10       24.01       13.83      9.22 o 
   8  -9  10        1.71       -0.66      9.33 o 
  -6  -8  10      206.49      190.73     16.46 o 
  -5  -8  10        0.32        5.42      7.08 o 
  -4  -8  10       63.32       65.57      6.73 o 
  -3  -8  10       86.58       94.41      5.21 o 
  -2  -8  10        0.01        2.18      3.11 o 
  -1  -8  10        2.34        2.66      2.64 o 
   0  -8  10        0.00        0.15      3.57 o 
   1  -8  10        3.31        5.62      2.83 o 
   2  -8  10        4.21        9.49      2.85 o 
   3  -8  10      161.07      169.10      6.28 o 
   4  -8  10       36.22       38.28      4.02 o 
   5  -8  10       11.37        9.28      3.84 o 
   6  -8  10       11.10       14.01      6.09 o 
   7  -8  10        6.43        7.79      9.11 o 
   8  -8  10       17.48       12.62     10.10 o 
  -7  -7  10       33.88       31.06     10.86 o 
  -6  -7  10       63.64       81.35     18.22 o 
  -5  -7  10        2.21        8.62      4.55 o 
  -4  -7  10       24.28       25.91      4.73 o 
  -3  -7  10      206.41      202.07      6.52 o 
  -2  -7  10      419.75      430.07      7.42 o 
  -1  -7  10      185.16      184.94      6.68 o 
   0  -7  10      183.38      190.77      6.94 o 
   1  -7  10       38.17       36.20      3.59 o 
   2  -7  10       50.39       43.46      3.61 o 
   3  -7  10      265.12      260.60     10.94 o 
   4  -7  10      160.01      160.08      7.24 o 
   5  -7  10      128.79      119.35      7.65 o 
   6  -7  10        7.77        5.27      5.74 o 
   7  -7  10       53.09       54.87     10.75 o 
   8  -7  10       13.65       11.85      9.66 o 
  -7  -6  10       13.65        5.82      8.78 o 
  -6  -6  10        0.85        5.53      4.29 o 
  -5  -6  10        5.92       13.85      3.66 o 
  -4  -6  10      432.75      416.30      9.82 o 
  -3  -6  10      288.97      293.91      6.65 o 
  -2  -6  10       55.71       60.13      3.29 o 
  -1  -6  10      196.68      194.69      6.39 o 
   0  -6  10        0.55       -1.12      2.53 o 
   1  -6  10      155.06      158.06      5.89 o 
   2  -6  10       35.43       36.77      3.35 o 
   3  -6  10       76.14       81.91      4.96 o 
   4  -6  10        0.20        2.12      3.09 o 
   5  -6  10       15.76       14.19      4.57 o 
   6  -6  10        3.30        7.84      5.51 o 
   7  -6  10      101.53      123.68     12.62 o 
   8  -6  10       28.61       39.29     10.21 o 
  -8  -5  10        3.75       14.93      9.33 o 
  -7  -5  10       10.95       17.20      4.83 o 
  -6  -5  10        0.58        0.53      3.38 o 
  -5  -5  10        3.37        5.75      3.28 o 
  -4  -5  10       18.00       15.76      4.86 o 
  -3  -5  10      344.88      331.76      6.22 o 
  -2  -5  10       52.24       51.62      3.50 o 
  -1  -5  10       35.54       31.90      3.25 o 
   0  -5  10      177.01      177.45      5.31 o 
   1  -5  10      144.55      138.52      4.73 o 
   2  -5  10       23.15       20.95      3.49 o 
   3  -5  10        0.43        1.21      3.24 o 
   4  -5  10       41.66       44.22      6.18 o 
   5  -5  10       30.92       37.31      6.25 o 
   6  -5  10       17.76       19.57      5.99 o 
   7  -5  10       25.79       17.78      8.34 o 
   8  -5  10       72.58       75.61     11.30 o 
  -9  -4  10      398.46      450.17     22.50 o 
  -8  -4  10       10.25       14.31      7.90 o 
  -7  -4  10        0.29        5.57      3.92 o 
  -6  -4  10      229.88      215.13      6.90 o 
  -5  -4  10      443.06      433.93      8.23 o 
  -4  -4  10       65.81       61.66      3.48 o 
  -3  -4  10       63.50       64.78      3.70 o 
  -2  -4  10       16.31       13.66      2.57 o 
  -1  -4  10      469.81      460.34      8.17 o 
   0  -4  10      203.11      200.80      5.29 o 
   1  -4  10        2.22        2.23      3.05 o 
   2  -4  10        5.29        5.09      2.92 o 
   3  -4  10        3.42        3.18      3.10 o 
   4  -4  10      162.94      171.29      8.12 o 
   5  -4  10        0.04        1.18      5.32 o 
   6  -4  10       75.95       83.47     10.54 o 
   7  -4  10      293.41      304.32     16.79 o 
  -9  -3  10       21.96       31.09      6.54 o 
  -8  -3  10      110.36      102.02      6.90 o 
  -7  -3  10      135.89      134.37      7.06 o 
  -6  -3  10      538.64      575.63      9.69 o 
  -5  -3  10      150.42      136.85      4.57 o 
  -4  -3  10        1.20       -0.82      2.50 o 
  -3  -3  10       90.55       99.40      4.01 o 
  -2  -3  10      133.81      128.04      4.15 o 
  -1  -3  10      643.63      642.74      9.65 o 
   0  -3  10      425.33      397.94      8.48 o 
   1  -3  10        1.08        2.71      2.63 o 
   2  -3  10      103.77      107.54      4.86 o 
   3  -3  10      254.05      264.36     13.54 o 
   4  -3  10        3.62        3.17      3.62 o 
   5  -3  10       97.56       94.88      7.30 o 
   6  -3  10      119.84      108.16      7.98 o 
   7  -3  10        2.90        8.34      6.58 o 
 -10  -2  10       24.15       31.94      9.44 o 
  -9  -2  10       84.14       92.87      7.80 o 
  -8  -2  10       75.28       74.58      5.38 o 
  -7  -2  10       34.36       42.88      4.22 o 
  -6  -2  10      143.63      157.17      5.81 o 
  -5  -2  10      375.51      346.92      6.30 o 
  -4  -2  10       40.61       46.02      3.38 o 
  -3  -2  10       32.14       33.42      3.16 o 
  -2  -2  10      415.92      398.28      8.11 o 
  -1  -2  10        0.66       -0.91      1.83 o 
   0  -2  10       48.53       50.13      3.70 o 
   1  -2  10       15.77       14.12      4.19 o 
   2  -2  10       10.26        7.71      3.26 o 
   3  -2  10       61.07       64.10      4.59 o 
   4  -2  10       61.29       65.68      8.73 o 
   5  -2  10      148.09      150.40     12.02 o 
   6  -2  10       25.44       23.38      5.08 o 
   7  -2  10        8.27        7.79      6.26 o 
 -10  -1  10        1.18       14.47      5.56 o 
  -9  -1  10      105.95      112.61      8.74 o 
  -8  -1  10       53.60       67.28      5.88 o 
  -7  -1  10       10.21        7.34      3.02 o 
  -6  -1  10      161.24      150.42      6.18 o 
  -5  -1  10      181.19      190.33      5.87 o 
  -4  -1  10      245.01      253.64      5.79 o 
  -3  -1  10     1984.45     1898.19     19.61 o 
  -2  -1  10       17.50       19.23      3.06 o 
  -1  -1  10       14.69       17.33      2.93 o 
   0  -1  10        4.11        7.12      2.66 o 
   1  -1  10      436.88      427.03      9.61 o 
   2  -1  10       24.29       26.83      4.55 o 
   3  -1  10       92.16       90.26      8.16 o 
   4  -1  10        7.22        4.32      6.33 o 
   5  -1  10        1.71        1.43      9.66 o 
   6  -1  10        7.65       -5.93     11.85 o 
 -10   0  10        0.18       13.13      6.71 o 
  -9   0  10       10.45       14.28      5.49 o 
  -8   0  10       26.52       39.44      4.27 o 
  -7   0  10       53.47       52.26      4.25 o 
  -6   0  10       75.13       83.89      5.78 o 
  -5   0  10      826.91      736.67     11.70 o 
  -4   0  10     1987.30     1910.92     21.91 o 
  -3   0  10        3.91        3.63      2.34 o 
  -2   0  10      170.60      173.69      5.52 o 
  -1   0  10      954.92      917.00     13.65 o 
   0   0  10      637.98      635.48     12.13 o 
   1   0  10      156.91      164.88      7.08 o 
   2   0  10       46.89       50.61      4.04 o 
   3   0  10      135.01      134.75     13.69 o 
   4   0  10      103.62       77.38      8.51 o 
   5   0  10       33.15       26.01     13.17 o 
 -10   1  10        7.51        2.85      5.51 o 
  -9   1  10      212.35      197.29     12.85 o 
  -8   1  10      213.85      192.07      9.11 o 
  -7   1  10        1.13       -1.78      3.56 o 
  -6   1  10      332.09      297.99     11.74 o 
  -5   1  10      148.13      154.76      5.68 o 
  -4   1  10      281.61      283.23      7.99 o 
  -3   1  10      136.75      147.89      9.06 o 
  -2   1  10      744.01      730.17     16.73 o 
  -1   1  10     1652.63     1600.93     27.84 o 
   0   1  10      176.31      157.76      7.67 o 
   1   1  10       45.66       52.96      4.93 o 
   2   1  10      182.71      183.88     16.83 o 
   3   1  10       35.87       40.61      7.57 o 
   4   1  10        3.15       17.34     12.73 o 
 -10   2  10      129.00      165.02     11.99 o 
  -9   2  10       33.14       40.69      6.95 o 
  -8   2  10       41.67       45.52      5.87 o 
  -7   2  10       11.38        4.31      3.87 o 
  -6   2  10       14.31       12.72      5.57 o 
  -5   2  10      583.60      595.80     10.50 o 
  -4   2  10       51.80       55.28      7.15 o 
  -3   2  10      184.45      183.34      6.99 o 
  -2   2  10       45.18       51.47      4.03 o 
  -1   2  10      227.13      216.45      9.09 o 
   0   2  10        2.72        3.17      4.16 o 
   1   2  10       72.79       90.70      5.92 o 
   2   2  10        7.48       -2.38     13.33 o 
   3   2  10       23.95       20.63     13.28 o 
   4   2  10       12.74       25.57     14.38 o 
 -10   3  10      185.25      196.87     17.45 o 
  -9   3  10       66.14       57.04      8.69 o 
  -8   3  10       58.82       73.92      5.98 o 
  -7   3  10       52.87       52.45      4.90 o 
  -6   3  10       29.06       25.40      3.96 o 
  -5   3  10       11.23        5.95      3.21 o 
  -4   3  10      358.83      355.57      9.47 o 
  -3   3  10       58.47       47.86      3.97 o 
  -2   3  10      213.40      243.91     12.40 o 
  -1   3  10      328.96      315.23     13.39 o 
   0   3  10       75.52       76.81     15.36 o 
   1   3  10       22.97       34.09     14.60 o 
   2   3  10       48.31       63.35      6.40 o 
   3   3  10       69.35       74.03      6.44 o 
 -10   4  10       54.13       64.06     11.56 o 
  -9   4  10       33.20       20.05      5.87 o 
  -8   4  10        4.95        3.68      4.23 o 
  -7   4  10       19.01       18.72      5.67 o 
  -6   4  10       86.66       91.83      5.39 o 
  -5   4  10       26.57       38.90      4.07 o 
  -4   4  10       91.51       88.34      5.83 o 
  -3   4  10      288.84      261.56      7.83 o 
  -2   4  10        6.06        2.57      3.82 o 
  -1   4  10        8.98        3.09      7.24 o 
   0   4  10        8.19       -2.72      5.43 o 
   1   4  10       26.52       28.51      6.71 o 
   2   4  10        0.09       -3.02      6.04 o 
 -10   5  10        0.08       -2.96      5.92 o 
  -9   5  10      147.89      157.53     14.51 o 
  -8   5  10      145.75      146.87     10.28 o 
  -7   5  10        5.71        2.83      4.89 o 
  -6   5  10       65.05       59.77      6.45 o 
  -5   5  10        4.49        2.15      3.95 o 
  -4   5  10      186.48      170.87      7.36 o 
  -3   5  10       68.04       77.67      5.13 o 
  -2   5  10       16.51       23.92      4.99 o 
  -1   5  10       97.25      116.53     10.09 o 
   0   5  10        3.92        2.96      7.46 o 
  -9   6  10       11.87       15.33      6.14 o 
  -8   6  10       94.83      102.33      7.06 o 
  -7   6  10       21.73       23.69      5.25 o 
  -6   6  10       25.85       13.98      4.63 o 
  -5   6  10       14.59       13.21      4.68 o 
  -4   6  10      210.42      224.40     10.15 o 
  -3   6  10       54.50       65.54      8.69 o 
  -2   6  10       77.66      112.88     15.91 o 
  -1   6  10       22.52       15.91      9.22 o 
  -8   7  10       32.19       19.83      8.64 o 
  -7   7  10       16.54       21.19      5.80 o 
  -6   7  10       51.81       46.80      6.11 o 
  -5   7  10        1.95       -2.08      4.17 o 
  -4   7  10        1.88       -0.32      4.43 o 
  -3   7  10       96.91      124.57      8.02 o 
   0 -12  11        0.36       -2.74     14.32 o 
   1 -12  11       30.65       27.55      9.33 o 
   2 -12  11       16.46       18.00      8.23 o 
   3 -12  11       19.67        9.22      8.12 o 
   4 -12  11       17.36       23.49      8.67 o 
   5 -12  11       23.79       12.18      8.12 o 
  -2 -11  11       84.45       74.95     11.63 o 
  -1 -11  11       15.17       19.10      5.71 o 
   0 -11  11       24.64       33.20      7.74 o 
   1 -11  11        2.42        4.97     11.30 o 
   2 -11  11        9.18        0.44      6.80 o 
   3 -11  11       32.18       19.10      8.12 o 
   4 -11  11       12.33       12.08      6.27 o 
   5 -11  11        5.06        1.10      8.83 o 
   6 -11  11        3.61       -2.35      7.63 o 
  -3 -10  11       11.30       11.30      9.33 o 
  -2 -10  11       17.61        6.99      5.29 o 
  -1 -10  11       31.44       34.50      5.50 o 
   0 -10  11       18.34       13.55      4.66 o 
   1 -10  11        0.82        6.03      3.94 o 
   2 -10  11       42.73       45.39      5.01 o 
   3 -10  11       43.19       46.45      4.61 o 
   4 -10  11       20.74       22.69      4.59 o 
   5 -10  11        9.95        4.14     10.43 o 
   6 -10  11        9.86       12.21      6.24 o 
   7 -10  11        0.33        9.22     10.43 o 
  -4  -9  11        0.65       -3.84      8.34 o 
  -3  -9  11       12.44        9.91      5.29 o 
  -2  -9  11       34.35       32.63      4.85 o 
  -1  -9  11        0.27        3.67      3.13 o 
   0  -9  11        1.14        2.42      2.96 o 
   1  -9  11       60.07       61.39      5.29 o 
   2  -9  11       14.10       12.98      3.36 o 
   3  -9  11       46.70       38.87      4.29 o 
   4  -9  11        0.01       -1.98      3.96 o 
   5  -9  11        4.88        0.34      4.47 o 
   6  -9  11        0.83       10.21      9.33 o 
   7  -9  11       54.43       45.10     11.41 o 
  -5  -8  11       32.71       38.96      9.77 o 
  -4  -8  11        6.44        3.79      5.01 o 
  -3  -8  11       16.51       27.81      3.90 o 
  -2  -8  11      196.27      206.55      5.94 o 
  -1  -8  11      266.39      256.97      6.98 o 
   0  -8  11       12.07       13.23      3.19 o 
   1  -8  11        9.36        8.49      3.11 o 
   2  -8  11        9.56       12.87      3.17 o 
   3  -8  11        0.50        1.31      2.92 o 
   4  -8  11        1.03        1.14      3.55 o 
   5  -8  11       25.67       12.20      4.93 o 
   6  -8  11        3.21        4.39      8.67 o 
   7  -8  11       20.02       14.71      9.66 o 
  -6  -7  11      207.90      228.71     16.35 o 
  -5  -7  11       34.82       34.61      5.20 o 
  -4  -7  11      325.92      329.42      8.31 o 
  -3  -7  11       49.06       50.74      3.90 o 
  -2  -7  11      690.04      669.36     12.02 o 
  -1  -7  11        2.60        5.88      2.71 o 
   0  -7  11        1.13        2.00      2.69 o 
   1  -7  11       10.32        8.09      2.96 o 
   2  -7  11       34.89       36.88      3.64 o 
   3  -7  11       44.71       40.75      4.84 o 
   4  -7  11        1.98       -0.69      4.24 o 
   5  -7  11        5.92        7.36      5.62 o 
   6  -7  11       13.79        1.18      5.66 o 
   7  -7  11        3.87        4.61      8.01 o 
  -7  -6  11       73.31       86.15     11.63 o 
  -6  -6  11        0.35       -0.89      4.19 o 
  -5  -6  11      134.87      154.23      6.60 o 
  -4  -6  11       69.48       58.93      4.08 o 
  -3  -6  11      464.39      449.32      8.75 o 
  -2  -6  11      190.59      190.19      5.70 o 
  -1  -6  11       14.94       12.53      2.96 o 
   0  -6  11        0.13        3.86      2.82 o 
   1  -6  11       34.60       33.29      3.37 o 
   2  -6  11        2.73       -1.53      3.06 o 
   3  -6  11       41.29       39.54      4.73 o 
   4  -6  11       81.70       79.05      7.76 o 
   5  -6  11        1.24        1.38      5.12 o 
   6  -6  11       14.06       16.74      6.30 o 
   7  -6  11       41.38       62.99     10.54 o 
  -8  -5  11       16.96       21.29      9.33 o 
  -7  -5  11       12.72       16.15      8.38 o 
  -6  -5  11       11.78       15.05      3.95 o 
  -5  -5  11      138.55      123.42      5.48 o 
  -4  -5  11      777.41      728.50     10.12 o 
  -3  -5  11      145.41      157.96      5.39 o 
  -2  -5  11      102.26      100.04      4.34 o 
  -1  -5  11       35.54       40.80      3.54 o 
   0  -5  11        0.01       -0.10      2.49 o 
   1  -5  11        2.62       -0.14      2.86 o 
   2  -5  11       22.43       18.31      3.62 o 
   3  -5  11       53.41       58.91      5.17 o 
   4  -5  11        1.54        0.08      7.74 o 
   5  -5  11        0.53        2.84      5.05 o 
   6  -5  11        4.37        3.17      5.38 o 
   7  -5  11        0.44       -3.57      7.13 o 
  -8  -4  11       29.01       32.55     10.67 o 
  -7  -4  11       26.76       34.82      4.61 o 
  -6  -4  11       44.18       37.10      4.30 o 
  -5  -4  11      512.85      470.37      8.56 o 
  -4  -4  11        0.90        1.32      2.73 o 
  -3  -4  11       13.54       12.19      2.86 o 
  -2  -4  11      119.12      120.07      4.40 o 
  -1  -4  11       94.48       89.68      4.13 o 
   0  -4  11       11.92       17.82      4.74 o 
   1  -4  11       69.38       71.75      4.68 o 
   2  -4  11       29.83       25.30      3.54 o 
   3  -4  11       70.34       75.42      5.41 o 
   4  -4  11       34.46       33.25      6.69 o 
   5  -4  11        0.78       -2.47      4.95 o 
   6  -4  11        4.37       -2.58      5.15 o 
   7  -4  11        0.94       -1.43      7.13 o 
  -9  -3  11       48.91       39.07      9.66 o 
  -8  -3  11       62.90       73.75      5.59 o 
  -7  -3  11        1.76        1.01      3.54 o 
  -6  -3  11       63.76       69.75      4.36 o 
  -5  -3  11       41.65       40.99      4.34 o 
  -4  -3  11        4.08        6.85      2.10 o 
  -3  -3  11      215.74      213.21      6.17 o 
  -2  -3  11      167.78      168.93      5.93 o 
  -1  -3  11        1.23       -0.38      2.67 o 
   0  -3  11       16.40       16.52      2.93 o 
   1  -3  11      151.87      155.72      5.90 o 
   2  -3  11       45.34       46.66      4.99 o 
   3  -3  11       39.77       36.97      4.48 o 
   4  -3  11        7.89        8.36      4.70 o 
   5  -3  11       35.80       27.84      8.07 o 
   6  -3  11       88.51       95.59      9.33 o 
  -9  -2  11        2.72       11.32      4.96 o 
  -8  -2  11       13.67       14.04      4.43 o 
  -7  -2  11       86.84       70.75      4.44 o 
  -6  -2  11        8.20        8.44      3.20 o 
  -5  -2  11      303.12      279.29      7.36 o 
  -4  -2  11       66.59       67.36      4.21 o 
  -3  -2  11      101.60      100.49      3.97 o 
  -2  -2  11      144.52      136.22      4.71 o 
  -1  -2  11      344.56      337.91     12.55 o 
   0  -2  11       92.20      101.46      5.48 o 
   1  -2  11      170.32      158.40      6.57 o 
   2  -2  11       23.89        8.87      4.08 o 
   3  -2  11       17.11       14.78      3.58 o 
   4  -2  11       26.70       24.13      4.84 o 
   5  -2  11        5.87       -1.31      5.27 o 
 -10  -1  11       51.84       43.35      9.11 o 
  -9  -1  11      116.24      130.13      8.26 o 
  -8  -1  11       12.01       12.68      4.18 o 
  -7  -1  11      164.29      167.32      7.85 o 
  -6  -1  11        1.13        2.94      3.29 o 
  -5  -1  11       45.84       48.45      4.13 o 
  -4  -1  11       60.77       73.17      4.20 o 
  -3  -1  11      224.75      208.24      5.78 o 
  -2  -1  11       64.47       64.12      4.09 o 
  -1  -1  11      378.51      370.57      8.31 o 
   0  -1  11      238.06      246.43      8.79 o 
   1  -1  11        0.71        1.87      4.36 o 
   2  -1  11      127.06      128.33     11.86 o 
   3  -1  11      121.12      132.64      6.88 o 
   4  -1  11       47.56       32.14      7.08 o 
   5  -1  11        0.03        3.29      4.39 o 
 -10   0  11       53.29       70.70      7.50 o 
  -9   0  11       10.54       15.02      5.30 o 
  -8   0  11       37.64       41.65      7.43 o 
  -7   0  11       87.48       67.46      6.48 o 
  -6   0  11       40.75       51.03      5.28 o 
  -5   0  11      907.82      815.09     14.34 o 
  -4   0  11       31.78       26.85      5.04 o 
  -3   0  11      127.26      138.74      6.55 o 
  -2   0  11      269.38      280.58     10.66 o 
  -1   0  11      150.26      138.38      9.75 o 
   0   0  11      475.74      447.86     12.44 o 
   1   0  11       11.37       16.55      6.14 o 
   2   0  11        0.02        0.53      4.27 o 
   3   0  11        1.74       -1.89      3.79 o 
 -10   1  11      192.54      220.39     15.53 o 
  -9   1  11       23.99       44.67     26.06 o 
  -8   1  11       31.74       37.47      5.85 o 
  -7   1  11       45.12       41.03      5.00 o 
  -6   1  11       32.10       24.85      4.01 o 
  -5   1  11        2.57        2.72      3.69 o 
  -4   1  11        2.62        5.28      4.43 o 
  -3   1  11       18.25       22.77      4.22 o 
  -2   1  11      344.12      346.52     18.28 o 
  -1   1  11      197.87      175.87      8.67 o 
   0   1  11      172.78      160.07      9.28 o 
   1   1  11       20.06       23.49      4.52 o 
   2   1  11        8.80       13.59      4.00 o 
   3   1  11        0.18       -0.77     10.86 o 
 -10   2  11        1.08       17.03     10.08 o 
  -9   2  11        7.22       14.99      6.65 o 
  -8   2  11       17.17        6.86      5.10 o 
  -7   2  11      124.31      128.65      6.71 o 
  -6   2  11      129.24      122.71      6.28 o 
  -5   2  11      268.09      265.15      7.40 o 
  -4   2  11        3.31        1.65      3.94 o 
  -3   2  11      250.53      262.73      9.09 o 
  -2   2  11       14.12       12.83      3.80 o 
  -1   2  11       18.99       15.99      8.83 o 
   0   2  11       97.39      103.45      6.97 o 
   1   2  11       40.07       31.46      6.10 o 
   2   2  11      246.57      227.76     36.43 o 
   3   2  11       59.07       94.16     18.66 o 
 -10   3  11       12.43       18.86     10.39 o 
  -9   3  11       51.78       39.46      6.44 o 
  -8   3  11       29.47       17.30      4.78 o 
  -7   3  11       47.48       41.86      5.54 o 
  -6   3  11       93.33       87.05      5.91 o 
  -5   3  11       26.60       32.09      3.99 o 
  -4   3  11        4.08       15.63      3.89 o 
  -3   3  11       29.38       36.14      7.53 o 
  -2   3  11       88.74       91.61      6.33 o 
  -1   3  11       15.02       12.71      6.40 o 
   0   3  11       20.41       22.96      9.49 o 
   1   3  11       18.96       24.16      8.56 o 
   2   3  11        9.10       24.47      6.69 o 
  -9   4  11       61.19       52.15      7.12 o 
  -8   4  11        1.81       -0.58      4.42 o 
  -7   4  11       41.96       29.54      4.92 o 
  -6   4  11       25.36       29.47      4.27 o 
  -5   4  11       11.17       13.24      4.23 o 
  -4   4  11       45.81       40.62      6.70 o 
  -3   4  11        0.50        1.21      4.56 o 
  -2   4  11        2.57        1.99      4.22 o 
  -1   4  11       95.00       91.59      9.35 o 
   0   4  11        1.23        4.17      7.46 o 
   1   4  11       44.14       65.85      9.22 o 
  -9   5  11        6.86       -1.52      5.87 o 
  -8   5  11       23.40       16.76      5.22 o 
  -7   5  11       93.21      107.45      6.77 o 
  -6   5  11       67.48       75.01      5.85 o 
  -5   5  11        0.01       -2.37      4.74 o 
  -4   5  11        4.75        1.51      3.89 o 
  -3   5  11        3.17       -2.52      5.05 o 
  -2   5  11      193.70      211.62     10.52 o 
  -1   5  11        0.02       -4.01      8.01 o 
  -8   6  11       79.98       90.90      7.91 o 
  -7   6  11        5.74       13.76      6.13 o 
  -6   6  11      108.27       98.46      7.03 o 
  -5   6  11        5.02        4.64      4.89 o 
  -4   6  11       34.58       35.77      7.12 o 
  -3   6  11        9.75       17.75      6.90 o 
   2 -12  12        0.03       -3.62      7.46 o 
   3 -12  12        2.53       -3.51      7.02 o 
  -1 -11  12       33.34       24.69     10.10 o 
   0 -11  12        0.11       -5.30     14.16 o 
   1 -11  12        7.23       10.49      5.93 o 
   2 -11  12        5.12        1.65      7.57 o 
   3 -11  12        0.50       -2.82      5.63 o 
   4 -11  12        0.16        1.11      6.08 o 
   5 -11  12       34.57       43.08     10.04 o 
  -3 -10  12        0.09       -1.93      6.80 o 
  -2 -10  12        1.15        6.61      7.40 o 
  -1 -10  12       26.89       23.60      7.45 o 
   0 -10  12      196.73      231.80     10.26 o 
   1 -10  12       35.48       32.10      7.41 o 
   2 -10  12       28.17       38.22      7.04 o 
   3 -10  12       10.75       14.09      6.53 o 
   4 -10  12       17.95        6.50     10.75 o 
   5 -10  12       64.22       53.51     12.18 o 
   6 -10  12       24.48       24.19      7.08 o 
  -4  -9  12        0.31       -2.85      5.69 o 
  -3  -9  12        4.98        7.39      5.15 o 
  -2  -9  12      127.68      129.60     15.75 o 
  -1  -9  12      208.18      221.85     10.65 o 
   0  -9  12        6.04       10.19      3.15 o 
   1  -9  12       59.70       61.15      4.72 o 
   2  -9  12        0.73       -1.73      3.46 o 
   3  -9  12       33.10       29.74      6.75 o 
   4  -9  12       16.48        9.37      5.68 o 
   5  -9  12        2.16        0.88      8.78 o 
   6  -9  12        1.61       11.19     10.10 o 
  -5  -8  12        1.57        0.66      7.68 o 
  -4  -8  12        0.69        1.11      4.98 o 
  -3  -8  12        3.92        1.38      4.06 o 
  -2  -8  12      108.01      115.04      5.69 o 
  -1  -8  12       80.62       86.11      4.75 o 
   0  -8  12        5.68        4.17      3.98 o 
   1  -8  12        4.62        8.34      3.09 o 
   2  -8  12       33.22       31.93      4.55 o 
   3  -8  12       22.51       28.66      4.48 o 
   4  -8  12        2.60        6.10      4.71 o 
   5  -8  12        0.14       10.21      9.11 o 
   6  -8  12       30.96       25.57     10.10 o 
  -6  -7  12        7.90        3.40      8.23 o 
  -5  -7  12        4.62        8.52      5.39 o 
  -4  -7  12      102.64       99.23      5.68 o 
  -3  -7  12      216.54      209.21      7.83 o 
  -2  -7  12        0.04        2.24      2.87 o 
  -1  -7  12        7.67        9.91      2.95 o 
   0  -7  12        2.31       -0.58      2.84 o 
   1  -7  12      161.94      170.16      6.11 o 
   2  -7  12       16.81       22.95      3.78 o 
   3  -7  12        3.49       13.15      4.96 o 
   4  -7  12        0.01       -0.21      4.39 o 
   5  -7  12        2.49        2.26      5.74 o 
   6  -7  12       48.08       57.94     10.97 o 
  -7  -6  12       65.60       68.26     10.97 o 
  -6  -6  12       91.38       87.52      7.33 o 
  -5  -6  12       72.37       80.02      5.33 o 
  -4  -6  12      195.64      211.49      7.67 o 
  -3  -6  12        3.86        9.77      3.06 o 
  -2  -6  12        4.43        8.09      2.88 o 
  -1  -6  12       78.19       82.34      5.52 o 
   0  -6  12       10.93        7.94      2.98 o 
   1  -6  12      341.06      340.66      7.80 o 
   2  -6  12       91.09      100.66      5.73 o 
   3  -6  12        0.23       -0.78      4.01 o 
   4  -6  12       21.92       23.72      6.32 o 
   5  -6  12       86.58       88.02     15.14 o 
   6  -6  12        0.98       -1.32      7.46 o 
  -7  -5  12      120.50      138.07     10.91 o 
  -6  -5  12      115.81      121.28      6.08 o 
  -5  -5  12       10.44       15.96      4.01 o 
  -4  -5  12      104.36      106.14      5.09 o 
  -3  -5  12       97.56      104.36      4.71 o 
  -2  -5  12       14.11       12.56      2.90 o 
  -1  -5  12       42.07       46.47      3.83 o 
   0  -5  12      296.54      314.87      7.37 o 
   1  -5  12       15.61       18.23      3.57 o 
   2  -5  12       28.72       28.91      4.00 o 
   3  -5  12        0.68       -1.62      4.67 o 
   4  -5  12        4.62        7.21      5.25 o 
   5  -5  12       16.33        8.88     11.47 o 
   6  -5  12        2.56       -3.35      6.69 o 
  -8  -4  12        3.41       -1.13      6.18 o 
  -7  -4  12      130.33      139.96      9.60 o 
  -6  -4  12       55.86       64.55      6.07 o 
  -5  -4  12        0.00       -0.33      3.53 o 
  -4  -4  12      247.49      239.32      7.32 o 
  -3  -4  12       23.94       23.03      3.16 o 
  -2  -4  12       83.24       84.89      4.09 o 
  -1  -4  12      716.92      690.34     11.03 o 
   0  -4  12       26.38       25.62      3.78 o 
   1  -4  12        2.77        1.35      3.06 o 
   2  -4  12        0.68       -1.53      3.07 o 
   3  -4  12      146.95      156.43      9.24 o 
   4  -4  12        0.23       -1.58      4.85 o 
   5  -4  12       40.15       41.06      6.50 o 
   6  -4  12        1.99        1.32      6.47 o 
  -8  -3  12        2.56        4.07      5.90 o 
  -7  -3  12        9.52        6.33      5.51 o 
  -6  -3  12       19.21       24.68      7.13 o 
  -5  -3  12       30.27       33.15      3.78 o 
  -4  -3  12      109.98      126.16      4.88 o 
  -3  -3  12      558.06      505.82      8.62 o 
  -2  -3  12     1236.46     1209.28     14.63 o 
  -1  -3  12       30.83       31.80      3.74 o 
   0  -3  12       16.71       16.37      3.28 o 
   1  -3  12      335.61      348.04      9.89 o 
   2  -3  12      490.83      511.26     32.94 o 
   3  -3  12        7.71        5.64      4.98 o 
   4  -3  12       60.69       70.47      7.02 o 
   5  -3  12       50.18       40.93      6.38 o 
  -9  -2  12       97.44      113.82      8.89 o 
  -8  -2  12       17.18       14.86      8.84 o 
  -7  -2  12      246.40      227.72      9.22 o 
  -6  -2  12      169.46      152.65      7.94 o 
  -5  -2  12       13.88        8.77      3.54 o 
  -4  -2  12      242.65      201.09      6.96 o 
  -3  -2  12       93.01       92.87      4.58 o 
  -2  -2  12       79.82       82.55      5.67 o 
  -1  -2  12      127.52      126.27      5.51 o 
   0  -2  12      388.84      389.20      9.03 o 
   1  -2  12     1025.85     1026.63     17.98 o 
   2  -2  12       34.87       33.32      4.98 o 
   3  -2  12       17.25        8.94      4.74 o 
   4  -2  12       52.57       46.20      7.02 o 
   5  -2  12       10.37        2.96      5.71 o 
  -9  -1  12       27.56       48.29     13.94 o 
  -8  -1  12       81.70       80.74     17.94 o 
  -7  -1  12        2.29       -1.20     10.73 o 
  -6  -1  12       89.55       90.67      7.38 o 
  -5  -1  12       73.59       56.74      5.17 o 
  -4  -1  12        6.49       10.87      5.05 o 
  -3  -1  12      566.29      559.66     12.82 o 
  -2  -1  12        3.63        7.40      4.60 o 
  -1  -1  12      133.90      129.38     14.82 o 
   0  -1  12       20.14       19.79      4.62 o 
   1  -1  12      152.04      159.18      8.29 o 
   2  -1  12        0.09       -1.30      4.83 o 
   3  -1  12       27.15       24.14      5.93 o 
   4  -1  12       13.13        5.93      5.27 o 
  -9   0  12        6.77       25.74      9.69 o 
  -8   0  12      231.46      269.00     14.41 o 
  -7   0  12       37.05       31.47      5.84 o 
  -6   0  12       24.82       26.18      5.77 o 
  -5   0  12       95.05       96.56      5.92 o 
  -4   0  12        3.22        5.22      3.55 o 
  -3   0  12        6.07        4.80      5.39 o 
  -2   0  12       88.14       98.89      9.42 o 
  -1   0  12       15.07       10.80      4.68 o 
   0   0  12      148.06      176.71      8.76 o 
   1   0  12      262.09      256.02      9.71 o 
   2   0  12       71.18       73.61      7.02 o 
   3   0  12        6.50       16.24      5.60 o 
  -9   1  12        3.70        7.33      6.02 o 
  -8   1  12       80.47       88.13      7.30 o 
  -7   1  12       25.62       28.84      6.68 o 
  -6   1  12        0.97       -2.31      4.63 o 
  -5   1  12       36.65       39.84      4.83 o 
  -4   1  12      122.37      126.86      8.52 o 
  -3   1  12        4.99       13.46      5.48 o 
  -2   1  12      157.33      144.50      6.50 o 
  -1   1  12      196.10      201.04      9.57 o 
   0   1  12        0.06       -0.39      5.21 o 
   1   1  12       15.15        6.80      5.40 o 
   2   1  12        3.51       -2.61      5.21 o 
   3   1  12       23.86       20.22      5.35 o 
  -9   2  12       73.90       87.71      8.93 o 
  -8   2  12        7.62       15.63      4.90 o 
  -7   2  12      276.52      297.57      9.52 o 
  -6   2  12      151.60      137.59      6.64 o 
  -5   2  12        8.12       10.80      4.08 o 
  -4   2  12       76.40       78.13      6.18 o 
  -3   2  12        0.10        2.14      3.79 o 
  -2   2  12      173.80      183.49     13.83 o 
  -1   2  12       91.84       86.86      8.91 o 
   0   2  12        1.88        7.43      6.20 o 
   1   2  12      128.95      141.27      9.67 o 
   2   2  12        0.19       -2.19      6.04 o 
  -9   3  12       93.03       83.84      9.47 o 
  -8   3  12        5.32        4.85      4.70 o 
  -7   3  12       28.67       35.61      6.40 o 
  -6   3  12      220.00      226.64      8.15 o 
  -5   3  12        0.51        6.79      5.51 o 
  -4   3  12       15.14       13.74      4.60 o 
  -3   3  12       37.90       41.05      5.90 o 
  -2   3  12      222.65      240.82      9.49 o 
  -1   3  12       44.57       61.64     29.30 o 
   0   3  12       73.37       89.88     10.75 o 
  -8   4  12       45.97       37.28      6.21 o 
  -7   4  12       12.47       12.85      5.07 o 
  -6   4  12       50.33       48.73      8.70 o 
  -5   4  12        9.82       24.86      4.84 o 
  -4   4  12      103.77      103.38      8.61 o 
  -3   4  12        1.17       -2.60      5.19 o 
  -2   4  12        1.56        0.35      4.99 o 
  -1   4  12       62.54       82.53     11.30 o 
  -7   5  12      100.40      133.63     10.03 o 
  -6   5  12       76.90       81.02      7.42 o 
  -5   5  12       26.54       24.04      5.53 o 
  -4   5  12        0.26       -3.24      6.47 o 
  -3   5  12       26.91       43.04      8.40 o 
   0 -11  13       75.04       80.40     13.50 o 
   1 -11  13       67.30       60.69      7.81 o 
   2 -11  13        0.33        6.47      8.01 o 
   3 -11  13        2.87        0.83      6.45 o 
  -2 -10  13      158.18      175.15     15.25 o 
  -1 -10  13        3.67        6.68      7.00 o 
   0 -10  13      216.19      214.93     10.19 o 
   1 -10  13       27.80       26.67      9.22 o 
   2 -10  13        0.01       -2.68      5.35 o 
   3 -10  13        1.94       -0.40      8.18 o 
   4 -10  13        5.83        1.61      6.06 o 
   5 -10  13       36.06       46.08      7.95 o 
  -3  -9  13       80.19       67.16     11.96 o 
  -2  -9  13       16.81       17.73      7.69 o 
  -1  -9  13      135.93      128.11     14.39 o 
   0  -9  13      155.29      143.12      8.90 o 
   1  -9  13        2.20       -0.50      5.38 o 
   2  -9  13        1.14        4.32      7.08 o 
   3  -9  13       10.91       19.17      6.25 o 
   4  -9  13        6.54       14.03      6.03 o 
   5  -9  13       20.64       23.92     11.30 o 
  -4  -8  13        3.72       -4.61      9.22 o 
  -3  -8  13       11.52       16.46      8.56 o 
  -2  -8  13      313.82      291.40     10.87 o 
  -1  -8  13       60.80       63.10      4.73 o 
   0  -8  13       19.06       14.31      4.06 o 
   1  -8  13        9.45        6.00      3.59 o 
   2  -8  13        3.49        0.27      3.79 o 
   3  -8  13        6.27        2.60      5.82 o 
   4  -8  13        4.57        8.01      9.66 o 
   5  -8  13        4.72       16.13     10.43 o 
  -5  -7  13        0.00       10.75      9.88 o 
  -4  -7  13       53.32       52.77      7.00 o 
  -3  -7  13      306.71      293.75      9.40 o 
  -2  -7  13        1.55        3.45      3.30 o 
  -1  -7  13        9.81        8.48      3.21 o 
   0  -7  13       55.59       57.13      5.50 o 
   1  -7  13      100.08      113.73      5.91 o 
   2  -7  13        6.07        6.52      5.73 o 
   3  -7  13        8.84        2.40      4.48 o 
   4  -7  13       14.13       12.80      9.38 o 
   5  -7  13       11.36        8.56      9.00 o 
  -6  -6  13       62.57       49.27     12.40 o 
  -5  -6  13        7.26        4.44      4.22 o 
  -4  -6  13       89.16       80.58      5.78 o 
  -3  -6  13       27.12       26.21      3.98 o 
  -2  -6  13        0.69       -1.48      2.95 o 
  -1  -6  13       63.30       66.36      5.78 o 
   0  -6  13       26.16       28.18      5.57 o 
   1  -6  13        9.32       12.52      4.18 o 
   2  -6  13        0.81       -2.63      5.25 o 
   3  -6  13       69.40       67.68      6.70 o 
   4  -6  13       26.69       23.08      8.01 o 
   5  -6  13        2.99        4.50      8.34 o 
  -7  -5  13       10.65       -2.30     10.75 o 
  -6  -5  13        0.16        7.13      4.78 o 
  -5  -5  13       89.69       81.87      5.86 o 
  -4  -5  13        7.76        5.53      3.36 o 
  -3  -5  13      118.73      126.54      5.56 o 
  -2  -5  13       36.10       41.53      3.85 o 
  -1  -5  13       72.58       76.03      7.07 o 
   0  -5  13        2.60       -1.26      3.55 o 
   1  -5  13      106.94      113.04      6.51 o 
   2  -5  13       50.22       53.14      6.02 o 
   3  -5  13      139.71      159.70      9.81 o 
   4  -5  13        4.28       -4.75      9.49 o 
   5  -5  13        9.53        3.40      7.90 o 
  -7  -4  13       43.16       50.81      9.33 o 
  -6  -4  13        6.50        7.36      3.91 o 
  -5  -4  13       85.24       94.16      5.36 o 
  -4  -4  13       10.97       14.29      3.37 o 
  -3  -4  13        0.80       -1.30      2.61 o 
  -2  -4  13       91.92       88.48      4.66 o 
  -1  -4  13       85.38       79.43      5.68 o 
   0  -4  13       48.60       40.17      4.78 o 
   1  -4  13       60.40       65.22      5.45 o 
   2  -4  13      106.08      101.91      7.15 o 
   3  -4  13        3.14        6.24      5.46 o 
   4  -4  13       79.41       92.04      8.28 o 
   5  -4  13       53.33       59.70      9.66 o 
  -8  -3  13       42.77       63.98     13.94 o 
  -7  -3  13       76.82       96.62     10.31 o 
  -6  -3  13       44.08       41.21      5.71 o 
  -5  -3  13       28.89       21.94      5.87 o 
  -4  -3  13       66.84       69.30      5.05 o 
  -3  -3  13      582.88      544.43     21.56 o 
  -2  -3  13      184.98      179.79      6.22 o 
  -1  -3  13       69.24       76.15      6.54 o 
   0  -3  13      130.76      128.31      6.44 o 
   1  -3  13        0.81        1.60      4.00 o 
   2  -3  13      211.57      205.24     11.16 o 
   3  -3  13        5.93        1.87      6.37 o 
   4  -3  13        0.00        1.65      6.58 o 
  -8  -2  13      338.82      352.61     22.83 o 
  -7  -2  13       17.19       15.46      6.57 o 
  -6  -2  13        5.38        0.18      4.78 o 
  -5  -2  13       28.24       18.74      5.17 o 
  -4  -2  13       56.09       44.42      6.11 o 
  -3  -2  13       15.21        6.86      3.91 o 
  -2  -2  13       18.45       20.49      4.75 o 
  -1  -2  13       25.63       26.85      6.88 o 
   0  -2  13      152.75      151.31      9.97 o 
   1  -2  13       35.74       26.37      6.44 o 
   2  -2  13       72.84       68.43      7.59 o 
   3  -2  13        2.83        0.00      5.71 o 
   4  -2  13        4.08       -2.91      5.82 o 
  -8  -1  13       11.14        3.90     10.75 o 
  -7  -1  13        4.10       12.10      6.41 o 
  -6  -1  13       13.29        6.47      6.13 o 
  -5  -1  13       45.15       42.02      5.55 o 
  -4  -1  13       91.83       77.06      5.91 o 
  -3  -1  13      305.18      305.68     11.17 o 
  -2  -1  13        0.61        1.47      4.05 o 
  -1  -1  13      172.03      184.12     11.45 o 
   0  -1  13       93.03       82.25      8.57 o 
   1  -1  13        5.14        0.61      5.56 o 
   2  -1  13       22.69       28.92      9.22 o 
   3  -1  13        6.60        7.02      6.04 o 
  -8   0  13       57.98       66.23      9.97 o 
  -7   0  13        8.33       -1.52      7.25 o 
  -6   0  13       29.57       24.73      5.49 o 
  -5   0  13       76.12       76.41      6.32 o 
  -4   0  13      157.14      147.99      7.20 o 
  -3   0  13       66.28       55.32     10.40 o 
  -2   0  13        0.00       -4.17      8.35 o 
  -1   0  13       29.39       34.71      7.15 o 
   0   0  13       28.38       15.69      6.78 o 
   1   0  13       16.30       13.07      6.39 o 
   2   0  13       14.21       15.00      5.99 o 
  -8   1  13        3.31        3.44      8.22 o 
  -7   1  13      181.93      180.27      9.15 o 
  -6   1  13        6.08        5.86      4.98 o 
  -5   1  13       66.11       70.65      6.93 o 
  -4   1  13        3.92        9.89      5.32 o 
  -3   1  13       29.25       26.83      5.51 o 
  -2   1  13       26.65       26.21      4.94 o 
  -1   1  13        0.74       -2.32      6.28 o 
   0   1  13        8.09        3.20      6.26 o 
   1   1  13       53.71       49.25      7.64 o 
  -8   2  13        0.43       -3.44      6.88 o 
  -7   2  13        8.21        5.46      7.86 o 
  -6   2  13       76.91       91.98      7.24 o 
  -5   2  13      121.87      153.78     10.18 o 
  -4   2  13       43.05       56.42      8.51 o 
  -3   2  13        4.77        1.84      4.91 o 
  -2   2  13       18.83       15.33      4.82 o 
  -1   2  13        6.38        7.92      6.87 o 
   0   2  13      190.46      212.90     14.93 o 
  -8   3  13        3.65       16.03      5.50 o 
  -7   3  13       18.31       17.79      5.69 o 
  -6   3  13      111.31      132.19      9.00 o 
  -5   3  13       28.34       30.81     13.44 o 
  -4   3  13      123.20      135.30     16.35 o 
  -3   3  13        1.63        6.77      8.89 o 
  -2   3  13        2.11       -1.39      4.87 o 
  -1   3  13       29.58       33.69     10.10 o 
  -6   4  13        0.33       -3.01      6.02 o 
  -5   4  13        8.37       10.58      7.42 o 
  -4   4  13       82.27       73.93      8.89 o 
   0 -10  14        9.05       -1.82      7.13 o 
   1 -10  14        1.83        9.74      6.60 o 
   2 -10  14        0.00        4.44      6.09 o 
   3 -10  14       28.81       33.50      7.59 o 
  -2  -9  14       22.79       25.54      9.00 o 
  -1  -9  14       15.62       20.18      5.98 o 
   0  -9  14        7.79        2.26      5.15 o 
   1  -9  14       17.69       25.16      7.12 o 
   2  -9  14        1.42        1.76      6.09 o 
   3  -9  14      127.85      142.35     10.35 o 
   4  -9  14       22.16       31.28     11.63 o 
  -4  -8  14       70.58       76.60     12.84 o 
  -3  -8  14        5.22        0.34      6.32 o 
  -2  -8  14       26.31       27.90      6.21 o 
  -1  -8  14        7.19       11.32      5.08 o 
   0  -8  14       16.28       19.44      6.16 o 
   1  -8  14       28.90       18.66      5.19 o 
   2  -8  14      117.94      133.04      9.49 o 
   3  -8  14       24.73       29.52     11.30 o 
   4  -8  14        9.85        9.99     10.43 o 
  -5  -7  14       45.53       51.80     12.29 o 
  -4  -7  14       27.53       30.24     16.41 o 
  -3  -7  14       12.80       13.98      5.99 o 
  -2  -7  14      113.50      106.45      5.80 o 
  -1  -7  14        1.50        0.91      3.14 o 
   0  -7  14       40.99       48.78      7.48 o 
   1  -7  14      183.95      176.43      7.05 o 
   2  -7  14       27.60       32.52      6.90 o 
   3  -7  14        5.89       -4.06      8.12 o 
   4  -7  14        0.47       -1.10      8.89 o 
  -5  -6  14        0.38        8.76      5.85 o 
  -4  -6  14       14.87       17.17      4.38 o 
  -3  -6  14        1.98       -1.56      3.12 o 
  -2  -6  14       28.35       20.15      3.74 o 
  -1  -6  14      223.56      211.07      7.58 o 
   0  -6  14      380.72      379.30      9.55 o 
   1  -6  14       59.29       57.76      5.95 o 
   2  -6  14        0.78        1.62      5.89 o 
   3  -6  14       57.88       63.30      8.36 o 
   4  -6  14      213.53      252.30     17.67 o 
  -6  -5  14        2.03       -4.88      9.77 o 
  -5  -5  14      162.01      183.84      9.49 o 
  -4  -5  14       98.57       96.72      5.55 o 
  -3  -5  14        7.68        8.54      3.31 o 
  -2  -5  14       67.66       65.86      4.53 o 
  -1  -5  14       71.29       67.26      5.08 o 
   0  -5  14       11.79        9.72      4.10 o 
   1  -5  14       44.81       45.84      5.37 o 
   2  -5  14      141.17      142.16      8.78 o 
   3  -5  14      369.27      401.33     23.16 o 
   4  -5  14        1.55       -3.40      7.79 o 
  -7  -4  14       15.51        7.57     11.30 o 
  -6  -4  14       52.04       60.78      7.04 o 
  -5  -4  14        1.66       -1.74      3.82 o 
  -4  -4  14       86.23       95.70      9.82 o 
  -3  -4  14       60.29       55.56      4.93 o 
  -2  -4  14        0.43       -1.12      3.26 o 
  -1  -4  14      237.30      255.75     10.90 o 
   0  -4  14       42.99       33.07      5.82 o 
   1  -4  14       33.57       36.85      5.86 o 
   2  -4  14       15.92       16.57      7.68 o 
   3  -4  14      110.83      105.57     11.74 o 
  -7  -3  14        6.08       -1.50      7.48 o 
  -6  -3  14      115.47      126.21     10.91 o 
  -5  -3  14        7.88        2.28      5.88 o 
  -4  -3  14        0.06        1.81      5.53 o 
  -3  -3  14       23.28       27.10      4.88 o 
  -2  -3  14        1.01       -1.64      4.41 o 
  -1  -3  14        0.84        2.47      6.61 o 
   0  -3  14        2.64       -0.64      5.93 o 
   1  -3  14        0.04       -1.98      5.87 o 
   2  -3  14       60.70       61.57      9.88 o 
   3  -3  14       90.70       96.46     10.65 o 
  -7  -2  14        1.74       -3.65      7.29 o 
  -6  -2  14       72.79       92.11      7.35 o 
  -5  -2  14       18.51       26.73      5.42 o 
  -4  -2  14        0.59        5.72      4.30 o 
  -3  -2  14       25.30       21.82      5.85 o 
  -2  -2  14       79.88       73.43      6.64 o 
  -1  -2  14        1.47        1.78      6.39 o 
   0  -2  14      130.13      137.03     10.27 o 
   1  -2  14       85.23       71.17      8.48 o 
   2  -2  14        0.72       -0.77      6.80 o 
  -7  -1  14       86.73      127.27     11.54 o 
  -6  -1  14       22.09       23.45      6.36 o 
  -5  -1  14      188.31      206.60      8.97 o 
  -4  -1  14       97.74       99.40      6.68 o 
  -3  -1  14       60.66       55.65      6.60 o 
  -2  -1  14       59.19       61.98      6.29 o 
  -1  -1  14        5.13        6.36      6.45 o 
   0  -1  14       54.06       72.08      8.71 o 
   1  -1  14       48.76       48.49      8.94 o 
   2  -1  14        0.66       -2.74      6.91 o 
  -7   0  14       94.68       93.37     12.78 o 
  -6   0  14       28.21       30.17      6.45 o 
  -5   0  14       11.32        5.78      6.84 o 
  -4   0  14      245.21      272.63     11.61 o 
  -3   0  14       25.34       22.60      9.80 o 
  -2   0  14       10.96       -0.59      4.33 o 
  -1   0  14       41.48       45.68     11.91 o 
   0   0  14       65.57       71.64      9.18 o 
   1   0  14       22.04       29.63      8.67 o 
  -7   1  14        4.93        4.42      7.91 o 
  -6   1  14       50.27       52.53      7.13 o 
  -5   1  14        0.08        4.58      6.95 o 
  -4   1  14       88.02      110.96     11.80 o 
  -3   1  14        1.71       -2.70      5.40 o 
  -2   1  14       72.52       79.47      7.36 o 
  -1   1  14        0.45       -3.95      7.90 o 
  -6   2  14       21.76       28.02      6.94 o 
  -5   2  14       73.08      104.30     20.58 o 
  -4   2  14       83.03       78.73      9.88 o 
  -3   2  14        4.06       -2.68      5.36 o 
  -2   2  14        0.01        0.68      5.16 o 
   0  -9  15        0.81        3.96      4.97 o 
   1  -9  15       29.83       32.13      7.91 o 
  -2  -8  15        1.87        3.13      5.97 o 
  -1  -8  15       11.61       10.91      5.09 o 
   0  -8  15        4.04        0.48      5.50 o 
   1  -8  15       32.85       19.66      6.98 o 
   2  -8  15        1.90        6.37     10.21 o 
  -3  -7  15        3.01       -0.42      6.00 o 
  -2  -7  15       10.42       18.14      7.75 o 
  -1  -7  15        8.14        7.54      3.82 o 
   0  -7  15       31.27       34.51      5.40 o 
   1  -7  15       19.43       22.28     10.86 o 
   2  -7  15        9.09       11.41      9.44 o 
  -4  -6  15       34.77       31.76      7.67 o 
  -3  -6  15        1.30        4.82      3.92 o 
  -2  -6  15       64.10       62.53      4.85 o 
  -1  -6  15      217.73      222.24      8.44 o 
   0  -6  15      121.64      135.74      9.83 o 
   1  -6  15       20.09       11.08      6.12 o 
   2  -6  15       42.87       44.34     10.86 o 
  -5  -5  15        3.96        7.77      7.20 o 
  -4  -5  15        0.60       -1.97      3.95 o 
  -3  -5  15        3.97        1.46      4.76 o 
  -2  -5  15       65.36       61.92      5.38 o 
  -1  -5  15       14.29       13.74      7.74 o 
   0  -5  15       12.27       17.19      5.76 o 
   1  -5  15       10.14        6.90      5.75 o 
   2  -5  15       34.43       38.85     10.21 o 
  -5  -4  15        2.13        5.52      5.81 o 
  -4  -4  15        0.00       -2.79      5.59 o 
  -3  -4  15       15.92       14.58      4.94 o 
  -2  -4  15       30.81       30.31      5.00 o 
  -1  -4  15      124.85      134.35     11.75 o 
   0  -4  15        7.98        3.48      7.03 o 
   1  -4  15       79.26       87.09      9.83 o 
   2  -4  15      108.18      103.82     12.29 o 
  -6  -3  15       48.77       57.98      9.33 o 
  -5  -3  15        7.79       11.36      5.40 o 
  -4  -3  15        6.60       10.47      9.51 o 
  -3  -3  15       25.75       30.78      5.10 o 
  -2  -3  15       94.15       83.21      7.51 o 
  -1  -3  15       39.61       45.74      8.75 o 
   0  -3  15        1.65        6.50      7.06 o 
   1  -3  15        8.74        8.12      6.97 o 
  -6  -2  15        0.03       -2.99      5.97 o 
  -5  -2  15      208.83      203.39     12.51 o 
  -4  -2  15       12.43       13.27      5.43 o 
  -3  -2  15       62.79       43.62      8.68 o 
  -2  -2  15        2.24        1.25      4.84 o 
  -1  -2  15       36.08       38.22      8.38 o 
   0  -2  15        6.53       11.63      7.06 o 
   1  -2  15        0.01       -5.05     10.10 o 
  -6  -1  15       17.59        6.15      6.27 o 
  -5  -1  15        1.28        6.05      5.31 o 
  -4  -1  15       80.32       95.07      9.65 o 
  -3  -1  15       92.07      109.02     10.70 o 
  -2  -1  15       10.09        9.37      5.63 o 
  -1  -1  15       17.39       14.38      9.55 o 
   0  -1  15       16.01        8.12      8.78 o 
  -5   0  15       33.36       34.26      6.35 o 
  -4   0  15       65.25       84.98      9.34 o 
  -3   0  15       83.66      118.93      9.48 o 
  -2   0  15       90.76      102.35     10.43 o 
  -2  -6  16        4.58        0.04      4.92 o 
  -1  -6  16        1.93        8.68      9.47 o 
   0  -6  16        0.56        8.47      7.96 o 
  -3  -5  16       16.59       24.30      5.96 o 
  -2  -5  16        0.31        1.32      4.74 o 
  -1  -5  16        2.54       -2.55     16.96 o 
   0  -5  16       19.83       28.76      8.77 o 
  -3  -4  16       50.15       61.39      7.49 o 
  -2  -4  16       57.92       67.56      9.49 o 
  -1  -4  16       50.43       72.65     13.17 o 
  -3  -3  16        1.51        2.51      6.32 o 
  -2  -3  16      149.57      154.38     10.77 o 
                                                 
